# Supplementary material for: Topical anaesthesia reduces sensitivity of castration wounds in neonatal piglets
Source: PLoS One. 2017 Nov 15;12(11):e0187988. doi: 10.1371/journal.pone.0187988 (PMC5687763; doi:10.1371/journal.pone.0187988)
Supplement: S1 File — This is the dataset used for analysis in this trial. (XLSX) [file pone.0187988.s001.xlsx]

## Sheet: Raw data piglet
Day	Piglet #	Weight (kg)	Treatment	Time	Von-frey	Site	Score
1	1	3.3	SHAM	1	4g	1	0
1	1	3.3	SHAM	1	4g	2	0
1	1	3.3	SHAM	1	4g	3	0
1	1	3.3	SHAM	1	4g	4	0
1	1	3.3	SHAM	1	4g	5	0
1	1	3.3	SHAM	1	300g	1	0
1	1	3.3	SHAM	1	300g	2	0
1	1	3.3	SHAM	1	300g	3	0
1	1	3.3	SHAM	1	300g	4	0
1	1	3.3	SHAM	1	300g	5	0
1	1	3.3	SHAM	1	needle	1	0
1	1	3.3	SHAM	1	needle	2	0
1	1	3.3	SHAM	1	needle	3	0
1	1	3.3	SHAM	1	needle	4	0
1	1	3.3	SHAM	1	needle	5	0
1	2	3.26	LIG	1	4g	1	0
1	2	3.26	LIG	1	4g	2	0
1	2	3.26	LIG	1	4g	3	0
1	2	3.26	LIG	1	4g	4	0
1	2	3.26	LIG	1	4g	5	0
1	2	3.26	LIG	1	300g	1	0
1	2	3.26	LIG	1	300g	2	0
1	2	3.26	LIG	1	300g	3	0
1	2	3.26	LIG	1	300g	4	0
1	2	3.26	LIG	1	300g	5	0
1	2	3.26	LIG	1	needle	1	0
1	2	3.26	LIG	1	needle	2	0
1	2	3.26	LIG	1	needle	3	0
1	2	3.26	LIG	1	needle	4	0
1	2	3.26	LIG	1	needle	5	2
1	3	2.82	TRI	1	4g	1	0
1	3	2.82	TRI	1	4g	2	0
1	3	2.82	TRI	1	4g	3	0
1	3	2.82	TRI	1	4g	4	0
1	3	2.82	TRI	1	4g	5	0
1	3	2.82	TRI	1	300g	1	0
1	3	2.82	TRI	1	300g	2	0
1	3	2.82	TRI	1	300g	3	0
1	3	2.82	TRI	1	300g	4	1
1	3	2.82	TRI	1	300g	5	1
1	3	2.82	TRI	1	needle	1	1
1	3	2.82	TRI	1	needle	2	1
1	3	2.82	TRI	1	needle	3	1
1	3	2.82	TRI	1	needle	4	1
1	3	2.82	TRI	1	needle	5	1
1	4	1.66	CAST	1	4g	1	0
1	4	1.66	CAST	1	4g	2	0
1	4	1.66	CAST	1	4g	3	0
1	4	1.66	CAST	1	4g	4	0
1	4	1.66	CAST	1	4g	5	0
1	4	1.66	CAST	1	300g	1	1
1	4	1.66	CAST	1	300g	2	1
1	4	1.66	CAST	1	300g	3	1
1	4	1.66	CAST	1	300g	4	0
1	4	1.66	CAST	1	300g	5	0
1	4	1.66	CAST	1	needle	1	1
1	4	1.66	CAST	1	needle	2	1
1	4	1.66	CAST	1	needle	3	1
1	4	1.66	CAST	1	needle	4	1
1	4	1.66	CAST	1	needle	5	2
1	5	3.28	SHAM	1	4g	1	0
1	5	3.28	SHAM	1	4g	2	0
1	5	3.28	SHAM	1	4g	3	0
1	5	3.28	SHAM	1	4g	4	0
1	5	3.28	SHAM	1	4g	5	0
1	5	3.28	SHAM	1	300g	1	1
1	5	3.28	SHAM	1	300g	2	0
1	5	3.28	SHAM	1	300g	3	0
1	5	3.28	SHAM	1	300g	4	1
1	5	3.28	SHAM	1	300g	5	1
1	5	3.28	SHAM	1	needle	1	2
1	5	3.28	SHAM	1	needle	2	1
1	5	3.28	SHAM	1	needle	3	1
1	5	3.28	SHAM	1	needle	4	1
1	5	3.28	SHAM	1	needle	5	1
1	6	2.88	SHAM	1	4g	1	0	All fed after 2 hours
1	6	2.88	SHAM	1	4g	2	0
1	6	2.88	SHAM	1	4g	3	0
1	6	2.88	SHAM	1	4g	4	0
1	6	2.88	SHAM	1	4g	5	0
1	6	2.88	SHAM	1	300g	1	0
1	6	2.88	SHAM	1	300g	2	0
1	6	2.88	SHAM	1	300g	3	0
1	6	2.88	SHAM	1	300g	4	0
1	6	2.88	SHAM	1	300g	5	1
1	6	2.88	SHAM	1	needle	1	1
1	6	2.88	SHAM	1	needle	2	1
1	6	2.88	SHAM	1	needle	3	0
1	6	2.88	SHAM	1	needle	4	1
1	6	2.88	SHAM	1	needle	5	3
1	7	3.72	LIG	1	4g	1	0
1	7	3.72	LIG	1	4g	2	0
1	7	3.72	LIG	1	4g	3	0
1	7	3.72	LIG	1	4g	4	0
1	7	3.72	LIG	1	4g	5	0
1	7	3.72	LIG	1	300g	1	1
1	7	3.72	LIG	1	300g	2	0
1	7	3.72	LIG	1	300g	3	0
1	7	3.72	LIG	1	300g	4	0
1	7	3.72	LIG	1	300g	5	1
1	7	3.72	LIG	1	needle	1	1
1	7	3.72	LIG	1	needle	2	0
1	7	3.72	LIG	1	needle	3	0
1	7	3.72	LIG	1	needle	4	0
1	7	3.72	LIG	1	needle	5	1
1	8	3.62	LIG	1	4g	1	0	Changed holder to Ben
1	8	3.62	LIG	1	4g	2	0
1	8	3.62	LIG	1	4g	3	0
1	8	3.62	LIG	1	4g	4	0
1	8	3.62	LIG	1	4g	5	0
1	8	3.62	LIG	1	300g	1	0
1	8	3.62	LIG	1	300g	2	0
1	8	3.62	LIG	1	300g	3	0
1	8	3.62	LIG	1	300g	4	0
1	8	3.62	LIG	1	300g	5	0
1	8	3.62	LIG	1	needle	1	0
1	8	3.62	LIG	1	needle	2	0
1	8	3.62	LIG	1	needle	3	0
1	8	3.62	LIG	1	needle	4	0
1	8	3.62	LIG	1	needle	5	0
1	9	3.02	TRI	1	4g	1	0
1	9	3.02	TRI	1	4g	2	0
1	9	3.02	TRI	1	4g	3	0
1	9	3.02	TRI	1	4g	4	0
1	9	3.02	TRI	1	4g	5	0
1	9	3.02	TRI	1	300g	1	0
1	9	3.02	TRI	1	300g	2	0
1	9	3.02	TRI	1	300g	3	0
1	9	3.02	TRI	1	300g	4	0
1	9	3.02	TRI	1	300g	5	0
1	9	3.02	TRI	1	needle	1	1
1	9	3.02	TRI	1	needle	2	0
1	9	3.02	TRI	1	needle	3	0
1	9	3.02	TRI	1	needle	4	0
1	9	3.02	TRI	1	needle	5	0
1	10	2.48	TRI	1	4g	1	0
1	10	2.48	TRI	1	4g	2	0
1	10	2.48	TRI	1	4g	3	0
1	10	2.48	TRI	1	4g	4	0
1	10	2.48	TRI	1	4g	5	0
1	10	2.48	TRI	1	300g	1	0
1	10	2.48	TRI	1	300g	2	0
1	10	2.48	TRI	1	300g	3	1
1	10	2.48	TRI	1	300g	4	0
1	10	2.48	TRI	1	300g	5	0
1	10	2.48	TRI	1	needle	1	1
1	10	2.48	TRI	1	needle	2	1
1	10	2.48	TRI	1	needle	3	1
1	10	2.48	TRI	1	needle	4	1
1	10	2.48	TRI	1	needle	5	1
1	11	2.28	CAST	1	4g	1	0
1	11	2.28	CAST	1	4g	2	0
1	11	2.28	CAST	1	4g	3	0
1	11	2.28	CAST	1	4g	4	0
1	11	2.28	CAST	1	4g	5	0
1	11	2.28	CAST	1	300g	1	1
1	11	2.28	CAST	1	300g	2	0
1	11	2.28	CAST	1	300g	3	0
1	11	2.28	CAST	1	300g	4	0
1	11	2.28	CAST	1	300g	5	0
1	11	2.28	CAST	1	needle	1	1
1	11	2.28	CAST	1	needle	2	0
1	11	2.28	CAST	1	needle	3	0
1	11	2.28	CAST	1	needle	4	0
1	11	2.28	CAST	1	needle	5	1
1	12	2.16	CAST	1	4g	1	0
1	12	2.16	CAST	1	4g	2	0
1	12	2.16	CAST	1	4g	3	0
1	12	2.16	CAST	1	4g	4	0
1	12	2.16	CAST	1	4g	5	0
1	12	2.16	CAST	1	300g	1	0
1	12	2.16	CAST	1	300g	2	0
1	12	2.16	CAST	1	300g	3	0
1	12	2.16	CAST	1	300g	4	0
1	12	2.16	CAST	1	300g	5	0
1	12	2.16	CAST	1	needle	1	0
1	12	2.16	CAST	1	needle	2	0
1	12	2.16	CAST	1	needle	3	0
1	12	2.16	CAST	1	needle	4	1
1	12	2.16	CAST	1	needle	5	1
2	1	2.5	LIG	1	4g	1	0
2	1	2.5	LIG	1	4g	2	0
2	1	2.5	LIG	1	4g	3	0
2	1	2.5	LIG	1	4g	4	0
2	1	2.5	LIG	1	4g	5	0
2	1	2.5	LIG	1	300g	1	0
2	1	2.5	LIG	1	300g	2	0
2	1	2.5	LIG	1	300g	3	0
2	1	2.5	LIG	1	300g	4	0
2	1	2.5	LIG	1	300g	5	0
2	1	2.5	LIG	1	needle	1	0
2	1	2.5	LIG	1	needle	2	0
2	1	2.5	LIG	1	needle	3	0
2	1	2.5	LIG	1	needle	4	0
2	1	2.5	LIG	1	needle	5	2
2	2	2.4	TRI	1	4g	1	0
2	2	2.4	TRI	1	4g	2	0
2	2	2.4	TRI	1	4g	3	0
2	2	2.4	TRI	1	4g	4	0
2	2	2.4	TRI	1	4g	5	0
2	2	2.4	TRI	1	300g	1	1
2	2	2.4	TRI	1	300g	2	0
2	2	2.4	TRI	1	300g	3	0
2	2	2.4	TRI	1	300g	4	1
2	2	2.4	TRI	1	300g	5	0
2	2	2.4	TRI	1	needle	1	2
2	2	2.4	TRI	1	needle	2	3
2	2	2.4	TRI	1	needle	3	3
2	2	2.4	TRI	1	needle	4	3
2	2	2.4	TRI	1	needle	5	3
2	3	2.34	CAST	1	4g	1	0
2	3	2.34	CAST	1	4g	2	0
2	3	2.34	CAST	1	4g	3	0
2	3	2.34	CAST	1	4g	4	0
2	3	2.34	CAST	1	4g	5	0
2	3	2.34	CAST	1	300g	1	0
2	3	2.34	CAST	1	300g	2	0
2	3	2.34	CAST	1	300g	3	0
2	3	2.34	CAST	1	300g	4	0
2	3	2.34	CAST	1	300g	5	0
2	3	2.34	CAST	1	needle	1	1
2	3	2.34	CAST	1	needle	2	1
2	3	2.34	CAST	1	needle	3	1
2	3	2.34	CAST	1	needle	4	3
2	3	2.34	CAST	1	needle	5	1
2	4	2.24	SHAM	1	4g	1	0
2	4	2.24	SHAM	1	4g	2	0
2	4	2.24	SHAM	1	4g	3	0
2	4	2.24	SHAM	1	4g	4	0
2	4	2.24	SHAM	1	4g	5	0
2	4	2.24	SHAM	1	300g	1	1
2	4	2.24	SHAM	1	300g	2	1
2	4	2.24	SHAM	1	300g	3	1
2	4	2.24	SHAM	1	300g	4	0
2	4	2.24	SHAM	1	300g	5	0
2	4	2.24	SHAM	1	needle	1	3
2	4	2.24	SHAM	1	needle	2	3
2	4	2.24	SHAM	1	needle	3	3
2	4	2.24	SHAM	1	needle	4	3
2	4	2.24	SHAM	1	needle	5	3
2	5	2.4	SHAM	1	4g	1	0
2	5	2.4	SHAM	1	4g	2	0
2	5	2.4	SHAM	1	4g	3	0
2	5	2.4	SHAM	1	4g	4	0
2	5	2.4	SHAM	1	4g	5	0
2	5	2.4	SHAM	1	300g	1	1
2	5	2.4	SHAM	1	300g	2	1
2	5	2.4	SHAM	1	300g	3	1
2	5	2.4	SHAM	1	300g	4	1
2	5	2.4	SHAM	1	300g	5	1
2	5	2.4	SHAM	1	needle	1	1
2	5	2.4	SHAM	1	needle	2	1
2	5	2.4	SHAM	1	needle	3	1
2	5	2.4	SHAM	1	needle	4	3
2	5	2.4	SHAM	1	needle	5	2
2	6	0.9	SHAM	1	4g	1	0
2	6	0.9	SHAM	1	4g	2	0
2	6	0.9	SHAM	1	4g	3	0
2	6	0.9	SHAM	1	4g	4	0
2	6	0.9	SHAM	1	4g	5	0
2	6	0.9	SHAM	1	300g	1	1
2	6	0.9	SHAM	1	300g	2	1
2	6	0.9	SHAM	1	300g	3	0
2	6	0.9	SHAM	1	300g	4	0
2	6	0.9	SHAM	1	300g	5	0
2	6	0.9	SHAM	1	needle	1	0
2	6	0.9	SHAM	1	needle	2	1
2	6	0.9	SHAM	1	needle	3	1
2	6	0.9	SHAM	1	needle	4	1
2	6	0.9	SHAM	1	needle	5	2
2	7	2.3	LIG	1	4g	1	0
2	7	2.3	LIG	1	4g	2	0
2	7	2.3	LIG	1	4g	3	0
2	7	2.3	LIG	1	4g	4	0
2	7	2.3	LIG	1	4g	5	0
2	7	2.3	LIG	1	300g	1	0
2	7	2.3	LIG	1	300g	2	0
2	7	2.3	LIG	1	300g	3	0
2	7	2.3	LIG	1	300g	4	0
2	7	2.3	LIG	1	300g	5	0
2	7	2.3	LIG	1	needle	1	0
2	7	2.3	LIG	1	needle	2	0
2	7	2.3	LIG	1	needle	3	0
2	7	2.3	LIG	1	needle	4	0
2	7	2.3	LIG	1	needle	5	0
2	8	2.62	TRI	1	4g	1	0
2	8	2.62	TRI	1	4g	2	0
2	8	2.62	TRI	1	4g	3	0
2	8	2.62	TRI	1	4g	4	0
2	8	2.62	TRI	1	4g	5	0
2	8	2.62	TRI	1	300g	1	0
2	8	2.62	TRI	1	300g	2	0
2	8	2.62	TRI	1	300g	3	0
2	8	2.62	TRI	1	300g	4	0
2	8	2.62	TRI	1	300g	5	1
2	8	2.62	TRI	1	needle	1	0
2	8	2.62	TRI	1	needle	2	1
2	8	2.62	TRI	1	needle	3	2
2	8	2.62	TRI	1	needle	4	0
2	8	2.62	TRI	1	needle	5	1
2	9	2.4	CAST	1	4g	1	0
2	9	2.4	CAST	1	4g	2	0
2	9	2.4	CAST	1	4g	3	0
2	9	2.4	CAST	1	4g	4	0
2	9	2.4	CAST	1	4g	5	0
2	9	2.4	CAST	1	300g	1	0
2	9	2.4	CAST	1	300g	2	1
2	9	2.4	CAST	1	300g	3	0
2	9	2.4	CAST	1	300g	4	0
2	9	2.4	CAST	1	300g	5	0
2	9	2.4	CAST	1	needle	1	0
2	9	2.4	CAST	1	needle	2	1
2	9	2.4	CAST	1	needle	3	1
2	9	2.4	CAST	1	needle	4	0
2	9	2.4	CAST	1	needle	5	0
2	10	1.36	CAST	1	4g	1	0
2	10	1.36	CAST	1	4g	2	0
2	10	1.36	CAST	1	4g	3	0
2	10	1.36	CAST	1	4g	4	0
2	10	1.36	CAST	1	4g	5	0
2	10	1.36	CAST	1	300g	1	0
2	10	1.36	CAST	1	300g	2	0
2	10	1.36	CAST	1	300g	3	1
2	10	1.36	CAST	1	300g	4	0
2	10	1.36	CAST	1	300g	5	0
2	10	1.36	CAST	1	needle	1	0
2	10	1.36	CAST	1	needle	2	0
2	10	1.36	CAST	1	needle	3	1
2	10	1.36	CAST	1	needle	4	0
2	10	1.36	CAST	1	needle	5	0
2	11	2.54	TRI	1	4g	1	0
2	11	2.54	TRI	1	4g	2	0
2	11	2.54	TRI	1	4g	3	0
2	11	2.54	TRI	1	4g	4	0
2	11	2.54	TRI	1	4g	5	0
2	11	2.54	TRI	1	300g	1	0
2	11	2.54	TRI	1	300g	2	0
2	11	2.54	TRI	1	300g	3	0
2	11	2.54	TRI	1	300g	4	1
2	11	2.54	TRI	1	300g	5	0
2	11	2.54	TRI	1	needle	1	0
2	11	2.54	TRI	1	needle	2	1
2	11	2.54	TRI	1	needle	3	2
2	11	2.54	TRI	1	needle	4	1
2	11	2.54	TRI	1	needle	5	0
2	12	2.26	LIG	1	4g	1	0
2	12	2.26	LIG	1	4g	2	0
2	12	2.26	LIG	1	4g	3	0
2	12	2.26	LIG	1	4g	4	0
2	12	2.26	LIG	1	4g	5	0
2	12	2.26	LIG	1	300g	1	0
2	12	2.26	LIG	1	300g	2	0
2	12	2.26	LIG	1	300g	3	0
2	12	2.26	LIG	1	300g	4	0
2	12	2.26	LIG	1	300g	5	0
2	12	2.26	LIG	1	needle	1	0
2	12	2.26	LIG	1	needle	2	0
2	12	2.26	LIG	1	needle	3	0
2	12	2.26	LIG	1	needle	4	0
2	12	2.26	LIG	1	needle	5	1
3	1	3.22	TRI	1	4g	1	0
3	1	3.22	TRI	1	4g	2	0
3	1	3.22	TRI	1	4g	3	0
3	1	3.22	TRI	1	4g	4	0
3	1	3.22	TRI	1	4g	5	0
3	1	3.22	TRI	1	300g	1	0
3	1	3.22	TRI	1	300g	2	0
3	1	3.22	TRI	1	300g	3	0
3	1	3.22	TRI	1	300g	4	0
3	1	3.22	TRI	1	300g	5	0
3	1	3.22	TRI	1	needle	1	1
3	1	3.22	TRI	1	needle	2	1
3	1	3.22	TRI	1	needle	3	1
3	1	3.22	TRI	1	needle	4	1
3	1	3.22	TRI	1	needle	5	0
3	2	2.9	CAST	1	4g	1	0
3	2	2.9	CAST	1	4g	2	0
3	2	2.9	CAST	1	4g	3	0
3	2	2.9	CAST	1	4g	4	0
3	2	2.9	CAST	1	4g	5	0
3	2	2.9	CAST	1	300g	1	0
3	2	2.9	CAST	1	300g	2	0
3	2	2.9	CAST	1	300g	3	0
3	2	2.9	CAST	1	300g	4	0
3	2	2.9	CAST	1	300g	5	0
3	2	2.9	CAST	1	needle	1	1
3	2	2.9	CAST	1	needle	2	0
3	2	2.9	CAST	1	needle	3	0
3	2	2.9	CAST	1	needle	4	1
3	2	2.9	CAST	1	needle	5	0
3	3	4.14	LIG	1	4g	1	0
3	3	4.14	LIG	1	4g	2	0
3	3	4.14	LIG	1	4g	3	0
3	3	4.14	LIG	1	4g	4	0
3	3	4.14	LIG	1	4g	5	0
3	3	4.14	LIG	1	300g	1	0
3	3	4.14	LIG	1	300g	2	0
3	3	4.14	LIG	1	300g	3	0
3	3	4.14	LIG	1	300g	4	0
3	3	4.14	LIG	1	300g	5	0
3	3	4.14	LIG	1	needle	1	0
3	3	4.14	LIG	1	needle	2	0
3	3	4.14	LIG	1	needle	3	0
3	3	4.14	LIG	1	needle	4	0
3	3	4.14	LIG	1	needle	5	0
3	4	3.4	TRI	1	4g	1	0
3	4	3.4	TRI	1	4g	2	0
3	4	3.4	TRI	1	4g	3	0
3	4	3.4	TRI	1	4g	4	0
3	4	3.4	TRI	1	4g	5	0
3	4	3.4	TRI	1	300g	1	0
3	4	3.4	TRI	1	300g	2	0
3	4	3.4	TRI	1	300g	3	0
3	4	3.4	TRI	1	300g	4	0
3	4	3.4	TRI	1	300g	5	0
3	4	3.4	TRI	1	needle	1	0
3	4	3.4	TRI	1	needle	2	0
3	4	3.4	TRI	1	needle	3	0
3	4	3.4	TRI	1	needle	4	0
3	4	3.4	TRI	1	needle	5	0
3	5	4.7	SHAM	1	4g	1	0
3	5	4.7	SHAM	1	4g	2	0
3	5	4.7	SHAM	1	4g	3	0
3	5	4.7	SHAM	1	4g	4	0
3	5	4.7	SHAM	1	4g	5	0
3	5	4.7	SHAM	1	300g	1	0
3	5	4.7	SHAM	1	300g	2	0
3	5	4.7	SHAM	1	300g	3	0
3	5	4.7	SHAM	1	300g	4	0
3	5	4.7	SHAM	1	300g	5	0
3	5	4.7	SHAM	1	needle	1	0
3	5	4.7	SHAM	1	needle	2	0
3	5	4.7	SHAM	1	needle	3	0
3	5	4.7	SHAM	1	needle	4	1
3	5	4.7	SHAM	1	needle	5	1
3	6	3.02	CAST	1	4g	1	0
3	6	3.02	CAST	1	4g	2	0
3	6	3.02	CAST	1	4g	3	0
3	6	3.02	CAST	1	4g	4	0
3	6	3.02	CAST	1	4g	5	0
3	6	3.02	CAST	1	300g	1	0
3	6	3.02	CAST	1	300g	2	0
3	6	3.02	CAST	1	300g	3	0
3	6	3.02	CAST	1	300g	4	0
3	6	3.02	CAST	1	300g	5	0
3	6	3.02	CAST	1	needle	1	1
3	6	3.02	CAST	1	needle	2	1
3	6	3.02	CAST	1	needle	3	1
3	6	3.02	CAST	1	needle	4	0
3	6	3.02	CAST	1	needle	5	2
3	7	3.16	LIG	1	4g	1	0
3	7	3.16	LIG	1	4g	2	0
3	7	3.16	LIG	1	4g	3	0
3	7	3.16	LIG	1	4g	4	0
3	7	3.16	LIG	1	4g	5	0
3	7	3.16	LIG	1	300g	1	0
3	7	3.16	LIG	1	300g	2	0
3	7	3.16	LIG	1	300g	3	0
3	7	3.16	LIG	1	300g	4	0
3	7	3.16	LIG	1	300g	5	1
3	7	3.16	LIG	1	needle	1	1
3	7	3.16	LIG	1	needle	2	0
3	7	3.16	LIG	1	needle	3	0
3	7	3.16	LIG	1	needle	4	0
3	7	3.16	LIG	1	needle	5	0
3	9	3.9	LIG	1	4g	1	0
3	9	3.9	LIG	1	4g	2	0
3	9	3.9	LIG	1	4g	3	0
3	9	3.9	LIG	1	4g	4	0
3	9	3.9	LIG	1	4g	5	0
3	9	3.9	LIG	1	300g	1	0
3	9	3.9	LIG	1	300g	2	0
3	9	3.9	LIG	1	300g	3	0
3	9	3.9	LIG	1	300g	4	0
3	9	3.9	LIG	1	300g	5	1
3	9	3.9	LIG	1	needle	1	2
3	9	3.9	LIG	1	needle	2	0
3	9	3.9	LIG	1	needle	3	0
3	9	3.9	LIG	1	needle	4	0
3	9	3.9	LIG	1	needle	5	2
3	10	2.08	CAST	1	4g	1	0
3	10	2.08	CAST	1	4g	2	0
3	10	2.08	CAST	1	4g	3	0
3	10	2.08	CAST	1	4g	4	0
3	10	2.08	CAST	1	4g	5	0
3	10	2.08	CAST	1	300g	1	0
3	10	2.08	CAST	1	300g	2	1
3	10	2.08	CAST	1	300g	3	0
3	10	2.08	CAST	1	300g	4	0
3	10	2.08	CAST	1	300g	5	0
3	10	2.08	CAST	1	needle	1	2
3	10	2.08	CAST	1	needle	2	1
3	10	2.08	CAST	1	needle	3	2
3	10	2.08	CAST	1	needle	4	2
3	10	2.08	CAST	1	needle	5	3
3	11	3.76	TRI	1	4g	1	0
3	11	3.76	TRI	1	4g	2	0
3	11	3.76	TRI	1	4g	3	1
3	11	3.76	TRI	1	4g	4	1
3	11	3.76	TRI	1	4g	5	0
3	11	3.76	TRI	1	300g	1	1
3	11	3.76	TRI	1	300g	2	1
3	11	3.76	TRI	1	300g	3	0
3	11	3.76	TRI	1	300g	4	0
3	11	3.76	TRI	1	300g	5	2
3	11	3.76	TRI	1	needle	1	3
3	11	3.76	TRI	1	needle	2	3
3	11	3.76	TRI	1	needle	3	3
3	11	3.76	TRI	1	needle	4	3
3	11	3.76	TRI	1	needle	5	3
3	13	2.48	CAST	1	4g	1	0
3	13	2.48	CAST	1	4g	2	0
3	13	2.48	CAST	1	4g	3	0
3	13	2.48	CAST	1	4g	4	0
3	13	2.48	CAST	1	4g	5	0
3	13	2.48	CAST	1	300g	1	0
3	13	2.48	CAST	1	300g	2	1
3	13	2.48	CAST	1	300g	3	0
3	13	2.48	CAST	1	300g	4	0
3	13	2.48	CAST	1	300g	5	0
3	13	2.48	CAST	1	needle	1	3
3	13	2.48	CAST	1	needle	2	3
3	13	2.48	CAST	1	needle	3	3
3	13	2.48	CAST	1	needle	4	3
3	13	2.48	CAST	1	needle	5	3
3	15	3.8	TRI	1	4g	1	0
3	15	3.8	TRI	1	4g	2	0
3	15	3.8	TRI	1	4g	3	0
3	15	3.8	TRI	1	4g	4	0
3	15	3.8	TRI	1	4g	5	0
3	15	3.8	TRI	1	300g	1	1
3	15	3.8	TRI	1	300g	2	0
3	15	3.8	TRI	1	300g	3	0
3	15	3.8	TRI	1	300g	4	0
3	15	3.8	TRI	1	300g	5	0
3	15	3.8	TRI	1	needle	1	0
3	15	3.8	TRI	1	needle	2	1
3	15	3.8	TRI	1	needle	3	1
3	15	3.8	TRI	1	needle	4	1
3	15	3.8	TRI	1	needle	5	2
3	16	2.24	SHAM	1	4g	1	0
3	16	2.24	SHAM	1	4g	2	0
3	16	2.24	SHAM	1	4g	3	0
3	16	2.24	SHAM	1	4g	4	1
3	16	2.24	SHAM	1	4g	5	0
3	16	2.24	SHAM	1	300g	1	1
3	16	2.24	SHAM	1	300g	2	2
3	16	2.24	SHAM	1	300g	3	3
3	16	2.24	SHAM	1	300g	4	3
3	16	2.24	SHAM	1	300g	5	3
3	16	2.24	SHAM	1	needle	1	3
3	16	2.24	SHAM	1	needle	2	3
3	16	2.24	SHAM	1	needle	3	3
3	16	2.24	SHAM	1	needle	4	3
3	16	2.24	SHAM	1	needle	5	3
3	17	1.28	SHAM	1	4g	1	0
3	17	1.28	SHAM	1	4g	2	0
3	17	1.28	SHAM	1	4g	3	0
3	17	1.28	SHAM	1	4g	4	0
3	17	1.28	SHAM	1	4g	5	0
3	17	1.28	SHAM	1	300g	1	0
3	17	1.28	SHAM	1	300g	2	0
3	17	1.28	SHAM	1	300g	3	0
3	17	1.28	SHAM	1	300g	4	0
3	17	1.28	SHAM	1	300g	5	0
3	17	1.28	SHAM	1	needle	1	3
3	17	1.28	SHAM	1	needle	2	3
3	17	1.28	SHAM	1	needle	3	0
3	17	1.28	SHAM	1	needle	4	3
3	17	1.28	SHAM	1	needle	5	3
3	18	2.24	SHAM	1	4g	1	0
3	18	2.24	SHAM	1	4g	2	0
3	18	2.24	SHAM	1	4g	3	0
3	18	2.24	SHAM	1	4g	4	0
3	18	2.24	SHAM	1	4g	5	0
3	18	2.24	SHAM	1	300g	1	0
3	18	2.24	SHAM	1	300g	2	0
3	18	2.24	SHAM	1	300g	3	0
3	18	2.24	SHAM	1	300g	4	1
3	18	2.24	SHAM	1	300g	5	1
3	18	2.24	SHAM	1	needle	1	1
3	18	2.24	SHAM	1	needle	2	2
3	18	2.24	SHAM	1	needle	3	1
3	18	2.24	SHAM	1	needle	4	3
3	18	2.24	SHAM	1	needle	5	0
3	14	2.38	LIG	1	4g	1	0
3	14	2.38	LIG	1	4g	2	0
3	14	2.38	LIG	1	4g	3	0
3	14	2.38	LIG	1	4g	4	0
3	14	2.38	LIG	1	4g	5	0
3	14	2.38	LIG	1	300g	1	0
3	14	2.38	LIG	1	300g	2	0
3	14	2.38	LIG	1	300g	3	0
3	14	2.38	LIG	1	300g	4	0
3	14	2.38	LIG	1	300g	5	0
3	14	2.38	LIG	1	needle	1	0
3	14	2.38	LIG	1	needle	2	0
3	14	2.38	LIG	1	needle	3	0
3	14	2.38	LIG	1	needle	4	0
3	14	2.38	LIG	1	needle	5	0
1	1	3.3	SHAM	5	4g	1	0
1	1	3.3	SHAM	5	4g	2	0
1	1	3.3	SHAM	5	4g	3	0
1	1	3.3	SHAM	5	4g	4	3
1	1	3.3	SHAM	5	4g	5	0
1	1	3.3	SHAM	5	300g	1	0
1	1	3.3	SHAM	5	300g	2	0
1	1	3.3	SHAM	5	300g	3	0
1	1	3.3	SHAM	5	300g	4	0
1	1	3.3	SHAM	5	300g	5	0
1	1	3.3	SHAM	5	needle	1	0
1	1	3.3	SHAM	5	needle	2	0
1	1	3.3	SHAM	5	needle	3	0
1	1	3.3	SHAM	5	needle	4	0
1	1	3.3	SHAM	5	needle	5	0
1	2	3.26	LIG	5	4g	1	0
1	2	3.26	LIG	5	4g	2	1
1	2	3.26	LIG	5	4g	3	0
1	2	3.26	LIG	5	4g	4	2
1	2	3.26	LIG	5	4g	5	0
1	2	3.26	LIG	5	300g	1	1
1	2	3.26	LIG	5	300g	2	1
1	2	3.26	LIG	5	300g	3	0
1	2	3.26	LIG	5	300g	4	3
1	2	3.26	LIG	5	300g	5	1
1	2	3.26	LIG	5	needle	1	2
1	2	3.26	LIG	5	needle	2	2
1	2	3.26	LIG	5	needle	3	1
1	2	3.26	LIG	5	needle	4	2
1	2	3.26	LIG	5	needle	5	2
1	3	2.82	TRI	5	4g	1	0
1	3	2.82	TRI	5	4g	2	0
1	3	2.82	TRI	5	4g	3	0
1	3	2.82	TRI	5	4g	4	0
1	3	2.82	TRI	5	4g	5	0
1	3	2.82	TRI	5	300g	1	0
1	3	2.82	TRI	5	300g	2	0
1	3	2.82	TRI	5	300g	3	0
1	3	2.82	TRI	5	300g	4	0
1	3	2.82	TRI	5	300g	5	0
1	3	2.82	TRI	5	needle	1	0
1	3	2.82	TRI	5	needle	2	2
1	3	2.82	TRI	5	needle	3	0
1	3	2.82	TRI	5	needle	4	0
1	3	2.82	TRI	5	needle	5	1
1	4	1.66	CAST	5	4g	1	0
1	4	1.66	CAST	5	4g	2	1
1	4	1.66	CAST	5	4g	3	1
1	4	1.66	CAST	5	4g	4	2
1	4	1.66	CAST	5	4g	5	0
1	4	1.66	CAST	5	300g	1	1
1	4	1.66	CAST	5	300g	2	3
1	4	1.66	CAST	5	300g	3	3
1	4	1.66	CAST	5	300g	4	3
1	4	1.66	CAST	5	300g	5	1
1	4	1.66	CAST	5	needle	1	3
1	4	1.66	CAST	5	needle	2	3
1	4	1.66	CAST	5	needle	3	3
1	4	1.66	CAST	5	needle	4	3
1	4	1.66	CAST	5	needle	5	3
1	5	3.28	SHAM	5	4g	1	0
1	5	3.28	SHAM	5	4g	2	0
1	5	3.28	SHAM	5	4g	3	0
1	5	3.28	SHAM	5	4g	4	0
1	5	3.28	SHAM	5	4g	5	0
1	5	3.28	SHAM	5	300g	1	0
1	5	3.28	SHAM	5	300g	2	1
1	5	3.28	SHAM	5	300g	3	0
1	5	3.28	SHAM	5	300g	4	0
1	5	3.28	SHAM	5	300g	5	0
1	5	3.28	SHAM	5	needle	1	0
1	5	3.28	SHAM	5	needle	2	0
1	5	3.28	SHAM	5	needle	3	0
1	5	3.28	SHAM	5	needle	4	0
1	5	3.28	SHAM	5	needle	5	0
1	6	2.88	SHAM	5	4g	1	0
1	6	2.88	SHAM	5	4g	2	0
1	6	2.88	SHAM	5	4g	3	0
1	6	2.88	SHAM	5	4g	4	0
1	6	2.88	SHAM	5	4g	5	0
1	6	2.88	SHAM	5	300g	1	0
1	6	2.88	SHAM	5	300g	2	0
1	6	2.88	SHAM	5	300g	3	0
1	6	2.88	SHAM	5	300g	4	0
1	6	2.88	SHAM	5	300g	5	0
1	6	2.88	SHAM	5	needle	1	0
1	6	2.88	SHAM	5	needle	2	0
1	6	2.88	SHAM	5	needle	3	0
1	6	2.88	SHAM	5	needle	4	1
1	6	2.88	SHAM	5	needle	5	0
1	7	3.72	LIG	5	4g	1	0
1	7	3.72	LIG	5	4g	2	0
1	7	3.72	LIG	5	4g	3	0
1	7	3.72	LIG	5	4g	4	0
1	7	3.72	LIG	5	4g	5	0
1	7	3.72	LIG	5	300g	1	2
1	7	3.72	LIG	5	300g	2	0
1	7	3.72	LIG	5	300g	3	0
1	7	3.72	LIG	5	300g	4	1
1	7	3.72	LIG	5	300g	5	0
1	7	3.72	LIG	5	needle	1	1
1	7	3.72	LIG	5	needle	2	1
1	7	3.72	LIG	5	needle	3	1
1	7	3.72	LIG	5	needle	4	1
1	7	3.72	LIG	5	needle	5	1
1	8	3.62	LIG	5	4g	1	0
1	8	3.62	LIG	5	4g	2	0
1	8	3.62	LIG	5	4g	3	0
1	8	3.62	LIG	5	4g	4	0
1	8	3.62	LIG	5	4g	5	0
1	8	3.62	LIG	5	300g	1	0
1	8	3.62	LIG	5	300g	2	0
1	8	3.62	LIG	5	300g	3	0
1	8	3.62	LIG	5	300g	4	1
1	8	3.62	LIG	5	300g	5	0
1	8	3.62	LIG	5	needle	1	1
1	8	3.62	LIG	5	needle	2	0
1	8	3.62	LIG	5	needle	3	1
1	8	3.62	LIG	5	needle	4	2
1	8	3.62	LIG	5	needle	5	0
1	9	3.02	TRI	5	4g	1	0
1	9	3.02	TRI	5	4g	2	0
1	9	3.02	TRI	5	4g	3	0
1	9	3.02	TRI	5	4g	4	0
1	9	3.02	TRI	5	4g	5	0
1	9	3.02	TRI	5	300g	1	0
1	9	3.02	TRI	5	300g	2	1
1	9	3.02	TRI	5	300g	3	2
1	9	3.02	TRI	5	300g	4	2
1	9	3.02	TRI	5	300g	5	0
1	9	3.02	TRI	5	needle	1	1
1	9	3.02	TRI	5	needle	2	0
1	9	3.02	TRI	5	needle	3	2
1	9	3.02	TRI	5	needle	4	0
1	9	3.02	TRI	5	needle	5	0
1	10	2.48	TRI	5	4g	1	0
1	10	2.48	TRI	5	4g	2	0
1	10	2.48	TRI	5	4g	3	0
1	10	2.48	TRI	5	4g	4	0
1	10	2.48	TRI	5	4g	5	0
1	10	2.48	TRI	5	300g	1	0
1	10	2.48	TRI	5	300g	2	1
1	10	2.48	TRI	5	300g	3	0
1	10	2.48	TRI	5	300g	4	0
1	10	2.48	TRI	5	300g	5	0
1	10	2.48	TRI	5	needle	1	1
1	10	2.48	TRI	5	needle	2	0
1	10	2.48	TRI	5	needle	3	2
1	10	2.48	TRI	5	needle	4	0
1	10	2.48	TRI	5	needle	5	2
1	11	2.28	CAST	5	4g	1	0
1	11	2.28	CAST	5	4g	2	0
1	11	2.28	CAST	5	4g	3	0
1	11	2.28	CAST	5	4g	4	0
1	11	2.28	CAST	5	4g	5	0
1	11	2.28	CAST	5	300g	1	0
1	11	2.28	CAST	5	300g	2	3
1	11	2.28	CAST	5	300g	3	3
1	11	2.28	CAST	5	300g	4	0
1	11	2.28	CAST	5	300g	5	1
1	11	2.28	CAST	5	needle	1	1
1	11	2.28	CAST	5	needle	2	0
1	11	2.28	CAST	5	needle	3	3
1	11	2.28	CAST	5	needle	4	3
1	11	2.28	CAST	5	needle	5	1
1	12	2.16	CAST	5	4g	1	0
1	12	2.16	CAST	5	4g	2	1
1	12	2.16	CAST	5	4g	3	0
1	12	2.16	CAST	5	4g	4	1
1	12	2.16	CAST	5	4g	5	0
1	12	2.16	CAST	5	300g	1	1
1	12	2.16	CAST	5	300g	2	2
1	12	2.16	CAST	5	300g	3	1
1	12	2.16	CAST	5	300g	4	2
1	12	2.16	CAST	5	300g	5	2
1	12	2.16	CAST	5	needle	1	2
1	12	2.16	CAST	5	needle	2	3
1	12	2.16	CAST	5	needle	3	2
1	12	2.16	CAST	5	needle	4	3
1	12	2.16	CAST	5	needle	5	2
2	1	2.5	LIG	5	4g	1	0
2	1	2.5	LIG	5	4g	2	0
2	1	2.5	LIG	5	4g	3	0
2	1	2.5	LIG	5	4g	4	0
2	1	2.5	LIG	5	4g	5	0
2	1	2.5	LIG	5	300g	1	1
2	1	2.5	LIG	5	300g	2	2
2	1	2.5	LIG	5	300g	3	1
2	1	2.5	LIG	5	300g	4	2
2	1	2.5	LIG	5	300g	5	1
2	1	2.5	LIG	5	needle	1	2
2	1	2.5	LIG	5	needle	2	0
2	1	2.5	LIG	5	needle	3	2
2	1	2.5	LIG	5	needle	4	2
2	1	2.5	LIG	5	needle	5	0
2	2	2.4	TRI	5	4g	1	1
2	2	2.4	TRI	5	4g	2	0
2	2	2.4	TRI	5	4g	3	2
2	2	2.4	TRI	5	4g	4	2
2	2	2.4	TRI	5	4g	5	0
2	2	2.4	TRI	5	300g	1	0
2	2	2.4	TRI	5	300g	2	0
2	2	2.4	TRI	5	300g	3	0
2	2	2.4	TRI	5	300g	4	0
2	2	2.4	TRI	5	300g	5	0
2	2	2.4	TRI	5	needle	1	1
2	2	2.4	TRI	5	needle	2	0
2	2	2.4	TRI	5	needle	3	0
2	2	2.4	TRI	5	needle	4	0
2	2	2.4	TRI	5	needle	5	1
2	3	2.34	CAST	5	4g	1	0
2	3	2.34	CAST	5	4g	2	1
2	3	2.34	CAST	5	4g	3	0
2	3	2.34	CAST	5	4g	4	0
2	3	2.34	CAST	5	4g	5	0
2	3	2.34	CAST	5	300g	1	1
2	3	2.34	CAST	5	300g	2	3
2	3	2.34	CAST	5	300g	3	0
2	3	2.34	CAST	5	300g	4	3
2	3	2.34	CAST	5	300g	5	0
2	3	2.34	CAST	5	needle	1	3
2	3	2.34	CAST	5	needle	2	3
2	3	2.34	CAST	5	needle	3	1
2	3	2.34	CAST	5	needle	4	3
2	3	2.34	CAST	5	needle	5	0
2	4	2.24	SHAM	5	4g	1	0
2	4	2.24	SHAM	5	4g	2	1
2	4	2.24	SHAM	5	4g	3	0
2	4	2.24	SHAM	5	4g	4	1
2	4	2.24	SHAM	5	4g	5	0
2	4	2.24	SHAM	5	300g	1	0
2	4	2.24	SHAM	5	300g	2	0
2	4	2.24	SHAM	5	300g	3	1
2	4	2.24	SHAM	5	300g	4	2
2	4	2.24	SHAM	5	300g	5	0
2	4	2.24	SHAM	5	needle	1	3
2	4	2.24	SHAM	5	needle	2	3
2	4	2.24	SHAM	5	needle	3	1
2	4	2.24	SHAM	5	needle	4	3
2	4	2.24	SHAM	5	needle	5	3
2	5	2.4	SHAM	5	4g	1	0
2	5	2.4	SHAM	5	4g	2	0
2	5	2.4	SHAM	5	4g	3	0
2	5	2.4	SHAM	5	4g	4	0
2	5	2.4	SHAM	5	4g	5	0
2	5	2.4	SHAM	5	300g	1	1
2	5	2.4	SHAM	5	300g	2	2
2	5	2.4	SHAM	5	300g	3	2
2	5	2.4	SHAM	5	300g	4	0
2	5	2.4	SHAM	5	300g	5	0
2	5	2.4	SHAM	5	needle	1	3
2	5	2.4	SHAM	5	needle	2	3
2	5	2.4	SHAM	5	needle	3	0
2	5	2.4	SHAM	5	needle	4	2
2	5	2.4	SHAM	5	needle	5	1
2	6	0.9	SHAM	5	4g	1	0
2	6	0.9	SHAM	5	4g	2	0
2	6	0.9	SHAM	5	4g	3	0
2	6	0.9	SHAM	5	4g	4	0
2	6	0.9	SHAM	5	4g	5	0
2	6	0.9	SHAM	5	300g	1	0
2	6	0.9	SHAM	5	300g	2	0
2	6	0.9	SHAM	5	300g	3	0
2	6	0.9	SHAM	5	300g	4	0
2	6	0.9	SHAM	5	300g	5	0
2	6	0.9	SHAM	5	needle	1	0
2	6	0.9	SHAM	5	needle	2	0
2	6	0.9	SHAM	5	needle	3	0
2	6	0.9	SHAM	5	needle	4	0
2	6	0.9	SHAM	5	needle	5	0
2	7	2.3	LIG	5	4g	1	0
2	7	2.3	LIG	5	4g	2	0
2	7	2.3	LIG	5	4g	3	0
2	7	2.3	LIG	5	4g	4	0
2	7	2.3	LIG	5	4g	5	0
2	7	2.3	LIG	5	300g	1	3
2	7	2.3	LIG	5	300g	2	3
2	7	2.3	LIG	5	300g	3	1
2	7	2.3	LIG	5	300g	4	3
2	7	2.3	LIG	5	300g	5	0
2	7	2.3	LIG	5	needle	1	2
2	7	2.3	LIG	5	needle	2	2
2	7	2.3	LIG	5	needle	3	2
2	7	2.3	LIG	5	needle	4	2
2	7	2.3	LIG	5	needle	5	2
2	8	2.62	TRI	5	4g	1	0
2	8	2.62	TRI	5	4g	2	0
2	8	2.62	TRI	5	4g	3	0
2	8	2.62	TRI	5	4g	4	0
2	8	2.62	TRI	5	4g	5	0
2	8	2.62	TRI	5	300g	1	0
2	8	2.62	TRI	5	300g	2	2
2	8	2.62	TRI	5	300g	3	1
2	8	2.62	TRI	5	300g	4	0
2	8	2.62	TRI	5	300g	5	0
2	8	2.62	TRI	5	needle	1	2
2	8	2.62	TRI	5	needle	2	2
2	8	2.62	TRI	5	needle	3	3
2	8	2.62	TRI	5	needle	4	0
2	8	2.62	TRI	5	needle	5	3
2	9	2.4	CAST	5	4g	1	0
2	9	2.4	CAST	5	4g	2	0
2	9	2.4	CAST	5	4g	3	0
2	9	2.4	CAST	5	4g	4	0
2	9	2.4	CAST	5	4g	5	0
2	9	2.4	CAST	5	300g	1	0
2	9	2.4	CAST	5	300g	2	2
2	9	2.4	CAST	5	300g	3	1
2	9	2.4	CAST	5	300g	4	0
2	9	2.4	CAST	5	300g	5	0
2	9	2.4	CAST	5	needle	1	0
2	9	2.4	CAST	5	needle	2	3
2	9	2.4	CAST	5	needle	3	3
2	9	2.4	CAST	5	needle	4	3
2	9	2.4	CAST	5	needle	5	3
2	10	1.36	CAST	5	4g	1	0
2	10	1.36	CAST	5	4g	2	1
2	10	1.36	CAST	5	4g	3	0
2	10	1.36	CAST	5	4g	4	0
2	10	1.36	CAST	5	4g	5	0
2	10	1.36	CAST	5	300g	1	1
2	10	1.36	CAST	5	300g	2	0
2	10	1.36	CAST	5	300g	3	0
2	10	1.36	CAST	5	300g	4	2
2	10	1.36	CAST	5	300g	5	2
2	10	1.36	CAST	5	needle	1	3
2	10	1.36	CAST	5	needle	2	1
2	10	1.36	CAST	5	needle	3	2
2	10	1.36	CAST	5	needle	4	2
2	10	1.36	CAST	5	needle	5	3
2	11	2.54	TRI	5	4g	1	0
2	11	2.54	TRI	5	4g	2	0
2	11	2.54	TRI	5	4g	3	0
2	11	2.54	TRI	5	4g	4	0
2	11	2.54	TRI	5	4g	5	0
2	11	2.54	TRI	5	300g	1	0
2	11	2.54	TRI	5	300g	2	0
2	11	2.54	TRI	5	300g	3	0
2	11	2.54	TRI	5	300g	4	0
2	11	2.54	TRI	5	300g	5	0
2	11	2.54	TRI	5	needle	1	0
2	11	2.54	TRI	5	needle	2	0
2	11	2.54	TRI	5	needle	3	0
2	11	2.54	TRI	5	needle	4	0
2	11	2.54	TRI	5	needle	5	0
2	12	2.26	LIG	5	4g	1	0
2	12	2.26	LIG	5	4g	2	0
2	12	2.26	LIG	5	4g	3	0
2	12	2.26	LIG	5	4g	4	1
2	12	2.26	LIG	5	4g	5	1
2	12	2.26	LIG	5	300g	1	0
2	12	2.26	LIG	5	300g	2	3
2	12	2.26	LIG	5	300g	3	3
2	12	2.26	LIG	5	300g	4	3
2	12	2.26	LIG	5	300g	5	0
2	12	2.26	LIG	5	needle	1	1
2	12	2.26	LIG	5	needle	2	0
2	12	2.26	LIG	5	needle	3	3
2	12	2.26	LIG	5	needle	4	2
2	12	2.26	LIG	5	needle	5	3
3	1	3.22	TRI	5	4g	1	0
3	1	3.22	TRI	5	4g	2	0
3	1	3.22	TRI	5	4g	3	0
3	1	3.22	TRI	5	4g	4	0
3	1	3.22	TRI	5	4g	5	0
3	1	3.22	TRI	5	300g	1	1
3	1	3.22	TRI	5	300g	2	0
3	1	3.22	TRI	5	300g	3	1
3	1	3.22	TRI	5	300g	4	0
3	1	3.22	TRI	5	300g	5	0
3	1	3.22	TRI	5	needle	1	0
3	1	3.22	TRI	5	needle	2	0
3	1	3.22	TRI	5	needle	3	0
3	1	3.22	TRI	5	needle	4	1
3	1	3.22	TRI	5	needle	5	0
3	2	2.9	CAST	5	4g	1	0
3	2	2.9	CAST	5	4g	2	1
3	2	2.9	CAST	5	4g	3	0
3	2	2.9	CAST	5	4g	4	0
3	2	2.9	CAST	5	4g	5	1
3	2	2.9	CAST	5	300g	1	0
3	2	2.9	CAST	5	300g	2	0
3	2	2.9	CAST	5	300g	3	1
3	2	2.9	CAST	5	300g	4	1
3	2	2.9	CAST	5	300g	5	0
3	2	2.9	CAST	5	needle	1	1
3	2	2.9	CAST	5	needle	2	1
3	2	2.9	CAST	5	needle	3	1
3	2	2.9	CAST	5	needle	4	2
3	2	2.9	CAST	5	needle	5	2
3	3	4.14	LIG	5	4g	1	0
3	3	4.14	LIG	5	4g	2	0
3	3	4.14	LIG	5	4g	3	0
3	3	4.14	LIG	5	4g	4	0
3	3	4.14	LIG	5	4g	5	1
3	3	4.14	LIG	5	300g	1	0
3	3	4.14	LIG	5	300g	2	1
3	3	4.14	LIG	5	300g	3	1
3	3	4.14	LIG	5	300g	4	1
3	3	4.14	LIG	5	300g	5	1
3	3	4.14	LIG	5	needle	1	1
3	3	4.14	LIG	5	needle	2	1
3	3	4.14	LIG	5	needle	3	1
3	3	4.14	LIG	5	needle	4	1
3	3	4.14	LIG	5	needle	5	1
3	4	3.4	TRI	5	4g	1	0
3	4	3.4	TRI	5	4g	2	0
3	4	3.4	TRI	5	4g	3	0
3	4	3.4	TRI	5	4g	4	0
3	4	3.4	TRI	5	4g	5	0
3	4	3.4	TRI	5	300g	1	0
3	4	3.4	TRI	5	300g	2	0
3	4	3.4	TRI	5	300g	3	0
3	4	3.4	TRI	5	300g	4	0
3	4	3.4	TRI	5	300g	5	0
3	4	3.4	TRI	5	needle	1	0
3	4	3.4	TRI	5	needle	2	0
3	4	3.4	TRI	5	needle	3	1
3	4	3.4	TRI	5	needle	4	0
3	4	3.4	TRI	5	needle	5	0
3	5	4.7	SHAM	5	4g	1	0
3	5	4.7	SHAM	5	4g	2	0
3	5	4.7	SHAM	5	4g	3	0
3	5	4.7	SHAM	5	4g	4	0
3	5	4.7	SHAM	5	4g	5	0
3	5	4.7	SHAM	5	300g	1	0
3	5	4.7	SHAM	5	300g	2	0
3	5	4.7	SHAM	5	300g	3	0
3	5	4.7	SHAM	5	300g	4	0
3	5	4.7	SHAM	5	300g	5	0
3	5	4.7	SHAM	5	needle	1	1
3	5	4.7	SHAM	5	needle	2	1
3	5	4.7	SHAM	5	needle	3	1
3	5	4.7	SHAM	5	needle	4	0
3	5	4.7	SHAM	5	needle	5	0
3	6	3.02	CAST	5	4g	1	0
3	6	3.02	CAST	5	4g	2	0
3	6	3.02	CAST	5	4g	3	0
3	6	3.02	CAST	5	4g	4	0
3	6	3.02	CAST	5	4g	5	0
3	6	3.02	CAST	5	300g	1	1
3	6	3.02	CAST	5	300g	2	3
3	6	3.02	CAST	5	300g	3	0
3	6	3.02	CAST	5	300g	4	2
3	6	3.02	CAST	5	300g	5	0
3	6	3.02	CAST	5	needle	1	3
3	6	3.02	CAST	5	needle	2	3
3	6	3.02	CAST	5	needle	3	3
3	6	3.02	CAST	5	needle	4	3
3	6	3.02	CAST	5	needle	5	2
3	7	3.16	LIG	5	4g	1	0	Very Active and Vocal
3	7	3.16	LIG	5	4g	2	0
3	7	3.16	LIG	5	4g	3	0
3	7	3.16	LIG	5	4g	4	0
3	7	3.16	LIG	5	4g	5	0
3	7	3.16	LIG	5	300g	1	0
3	7	3.16	LIG	5	300g	2	0
3	7	3.16	LIG	5	300g	3	0
3	7	3.16	LIG	5	300g	4	3
3	7	3.16	LIG	5	300g	5	0
3	7	3.16	LIG	5	needle	1	1
3	7	3.16	LIG	5	needle	2	1
3	7	3.16	LIG	5	needle	3	2
3	7	3.16	LIG	5	needle	4	3
3	7	3.16	LIG	5	needle	5	3
3	9	3.9	LIG	5	4g	1	0
3	9	3.9	LIG	5	4g	2	0
3	9	3.9	LIG	5	4g	3	0
3	9	3.9	LIG	5	4g	4	0
3	9	3.9	LIG	5	4g	5	0
3	9	3.9	LIG	5	300g	1	1
3	9	3.9	LIG	5	300g	2	0
3	9	3.9	LIG	5	300g	3	0
3	9	3.9	LIG	5	300g	4	1
3	9	3.9	LIG	5	300g	5	1
3	9	3.9	LIG	5	needle	1	0
3	9	3.9	LIG	5	needle	2	0
3	9	3.9	LIG	5	needle	3	0
3	9	3.9	LIG	5	needle	4	0
3	9	3.9	LIG	5	needle	5	1
3	10	2.08	CAST	5	4g	1	0
3	10	2.08	CAST	5	4g	2	0
3	10	2.08	CAST	5	4g	3	0
3	10	2.08	CAST	5	4g	4	0
3	10	2.08	CAST	5	4g	5	0
3	10	2.08	CAST	5	300g	1	1
3	10	2.08	CAST	5	300g	2	1
3	10	2.08	CAST	5	300g	3	1
3	10	2.08	CAST	5	300g	4	0
3	10	2.08	CAST	5	300g	5	1
3	10	2.08	CAST	5	needle	1	1
3	10	2.08	CAST	5	needle	2	2
3	10	2.08	CAST	5	needle	3	2
3	10	2.08	CAST	5	needle	4	3
3	10	2.08	CAST	5	needle	5	3
3	11	3.76	TRI	5	4g	1	0
3	11	3.76	TRI	5	4g	2	0
3	11	3.76	TRI	5	4g	3	0
3	11	3.76	TRI	5	4g	4	0
3	11	3.76	TRI	5	4g	5	0
3	11	3.76	TRI	5	300g	1	0
3	11	3.76	TRI	5	300g	2	0
3	11	3.76	TRI	5	300g	3	1
3	11	3.76	TRI	5	300g	4	0
3	11	3.76	TRI	5	300g	5	0
3	11	3.76	TRI	5	needle	1	0
3	11	3.76	TRI	5	needle	2	1
3	11	3.76	TRI	5	needle	3	0
3	11	3.76	TRI	5	needle	4	0
3	11	3.76	TRI	5	needle	5	1
3	13	2.48	CAST	5	4g	1	1
3	13	2.48	CAST	5	4g	2	1
3	13	2.48	CAST	5	4g	3	1
3	13	2.48	CAST	5	4g	4	1
3	13	2.48	CAST	5	4g	5	1
3	13	2.48	CAST	5	300g	1	3
3	13	2.48	CAST	5	300g	2	2
3	13	2.48	CAST	5	300g	3	3
3	13	2.48	CAST	5	300g	4	3
3	13	2.48	CAST	5	300g	5	3
3	13	2.48	CAST	5	needle	1	3
3	13	2.48	CAST	5	needle	2	3
3	13	2.48	CAST	5	needle	3	3
3	13	2.48	CAST	5	needle	4	3
3	13	2.48	CAST	5	needle	5	3
3	15	3.8	TRI	5	4g	1	0
3	15	3.8	TRI	5	4g	2	0
3	15	3.8	TRI	5	4g	3	0
3	15	3.8	TRI	5	4g	4	0
3	15	3.8	TRI	5	4g	5	0
3	15	3.8	TRI	5	300g	1	0
3	15	3.8	TRI	5	300g	2	0
3	15	3.8	TRI	5	300g	3	0
3	15	3.8	TRI	5	300g	4	0
3	15	3.8	TRI	5	300g	5	0
3	15	3.8	TRI	5	needle	1	1
3	15	3.8	TRI	5	needle	2	1
3	15	3.8	TRI	5	needle	3	0
3	15	3.8	TRI	5	needle	4	0
3	15	3.8	TRI	5	needle	5	0
3	16	2.24	SHAM	5	4g	1	1
3	16	2.24	SHAM	5	4g	2	0
3	16	2.24	SHAM	5	4g	3	1
3	16	2.24	SHAM	5	4g	4	0
3	16	2.24	SHAM	5	4g	5	1
3	16	2.24	SHAM	5	300g	1	1
3	16	2.24	SHAM	5	300g	2	2
3	16	2.24	SHAM	5	300g	3	2
3	16	2.24	SHAM	5	300g	4	2
3	16	2.24	SHAM	5	300g	5	3
3	16	2.24	SHAM	5	needle	1	3
3	16	2.24	SHAM	5	needle	2	3
3	16	2.24	SHAM	5	needle	3	3
3	16	2.24	SHAM	5	needle	4	3
3	16	2.24	SHAM	5	needle	5	3
3	17	1.28	SHAM	5	4g	1	0
3	17	1.28	SHAM	5	4g	2	0
3	17	1.28	SHAM	5	4g	3	0
3	17	1.28	SHAM	5	4g	4	0
3	17	1.28	SHAM	5	4g	5	0
3	17	1.28	SHAM	5	300g	1	0
3	17	1.28	SHAM	5	300g	2	1
3	17	1.28	SHAM	5	300g	3	2
3	17	1.28	SHAM	5	300g	4	0
3	17	1.28	SHAM	5	300g	5	2
3	17	1.28	SHAM	5	needle	1	3
3	17	1.28	SHAM	5	needle	2	3
3	17	1.28	SHAM	5	needle	3	3
3	17	1.28	SHAM	5	needle	4	3
3	17	1.28	SHAM	5	needle	5	3
3	18	2.24	SHAM	5	4g	1	0
3	18	2.24	SHAM	5	4g	2	0
3	18	2.24	SHAM	5	4g	3	0
3	18	2.24	SHAM	5	4g	4	0
3	18	2.24	SHAM	5	4g	5	0
3	18	2.24	SHAM	5	300g	1	0
3	18	2.24	SHAM	5	300g	2	0
3	18	2.24	SHAM	5	300g	3	0
3	18	2.24	SHAM	5	300g	4	0
3	18	2.24	SHAM	5	300g	5	0
3	18	2.24	SHAM	5	needle	1	1
3	18	2.24	SHAM	5	needle	2	1
3	18	2.24	SHAM	5	needle	3	2
3	18	2.24	SHAM	5	needle	4	2
3	18	2.24	SHAM	5	needle	5	3
3	14	2.38	LIG	5	4g	1	1
3	14	2.38	LIG	5	4g	2	0
3	14	2.38	LIG	5	4g	3	0
3	14	2.38	LIG	5	4g	4	1
3	14	2.38	LIG	5	4g	5	0
3	14	2.38	LIG	5	300g	1	3
3	14	2.38	LIG	5	300g	2	1
3	14	2.38	LIG	5	300g	3	1
3	14	2.38	LIG	5	300g	4	0
3	14	2.38	LIG	5	300g	5	2
3	14	2.38	LIG	5	needle	1	1
3	14	2.38	LIG	5	needle	2	1
3	14	2.38	LIG	5	needle	3	2
3	14	2.38	LIG	5	needle	4	2
3	14	2.38	LIG	5	needle	5	3
1	1	3.3	SHAM	4	4g	1	0
1	1	3.3	SHAM	4	4g	2	0
1	1	3.3	SHAM	4	4g	3	0
1	1	3.3	SHAM	4	4g	4	0
1	1	3.3	SHAM	4	4g	5	0
1	1	3.3	SHAM	4	300g	1	0
1	1	3.3	SHAM	4	300g	2	0
1	1	3.3	SHAM	4	300g	3	0
1	1	3.3	SHAM	4	300g	4	0
1	1	3.3	SHAM	4	300g	5	0
1	1	3.3	SHAM	4	needle	1	0
1	1	3.3	SHAM	4	needle	2	0
1	1	3.3	SHAM	4	needle	3	0
1	1	3.3	SHAM	4	needle	4	0
1	1	3.3	SHAM	4	needle	5	0
1	2	3.26	LIG	4	4g	1	0
1	2	3.26	LIG	4	4g	2	0
1	2	3.26	LIG	4	4g	3	0
1	2	3.26	LIG	4	4g	4	0
1	2	3.26	LIG	4	4g	5	0
1	2	3.26	LIG	4	300g	1	1
1	2	3.26	LIG	4	300g	2	1
1	2	3.26	LIG	4	300g	3	0
1	2	3.26	LIG	4	300g	4	0
1	2	3.26	LIG	4	300g	5	0
1	2	3.26	LIG	4	needle	1	1
1	2	3.26	LIG	4	needle	2	1
1	2	3.26	LIG	4	needle	3	2
1	2	3.26	LIG	4	needle	4	0
1	2	3.26	LIG	4	needle	5	3
1	3	2.82	TRI	4	4g	1	0
1	3	2.82	TRI	4	4g	2	0
1	3	2.82	TRI	4	4g	3	0
1	3	2.82	TRI	4	4g	4	0
1	3	2.82	TRI	4	4g	5	0
1	3	2.82	TRI	4	300g	1	1
1	3	2.82	TRI	4	300g	2	0
1	3	2.82	TRI	4	300g	3	1
1	3	2.82	TRI	4	300g	4	0
1	3	2.82	TRI	4	300g	5	0
1	3	2.82	TRI	4	needle	1	0
1	3	2.82	TRI	4	needle	2	0
1	3	2.82	TRI	4	needle	3	0
1	3	2.82	TRI	4	needle	4	0
1	3	2.82	TRI	4	needle	5	1
1	4	1.66	CAST	4	4g	1	0
1	4	1.66	CAST	4	4g	2	1
1	4	1.66	CAST	4	4g	3	1
1	4	1.66	CAST	4	4g	4	1
1	4	1.66	CAST	4	4g	5	0
1	4	1.66	CAST	4	300g	1	1
1	4	1.66	CAST	4	300g	2	2
1	4	1.66	CAST	4	300g	3	2
1	4	1.66	CAST	4	300g	4	3
1	4	1.66	CAST	4	300g	5	2
1	4	1.66	CAST	4	needle	1	2
1	4	1.66	CAST	4	needle	2	1
1	4	1.66	CAST	4	needle	3	2
1	4	1.66	CAST	4	needle	4	3
1	4	1.66	CAST	4	needle	5	2
1	5	3.28	SHAM	4	4g	1	0
1	5	3.28	SHAM	4	4g	2	0
1	5	3.28	SHAM	4	4g	3	0
1	5	3.28	SHAM	4	4g	4	0
1	5	3.28	SHAM	4	4g	5	0
1	5	3.28	SHAM	4	300g	1	0
1	5	3.28	SHAM	4	300g	2	0
1	5	3.28	SHAM	4	300g	3	0
1	5	3.28	SHAM	4	300g	4	0
1	5	3.28	SHAM	4	300g	5	0
1	5	3.28	SHAM	4	needle	1	0
1	5	3.28	SHAM	4	needle	2	0
1	5	3.28	SHAM	4	needle	3	0
1	5	3.28	SHAM	4	needle	4	0
1	5	3.28	SHAM	4	needle	5	0
1	6	2.88	SHAM	4	4g	1	0
1	6	2.88	SHAM	4	4g	2	0
1	6	2.88	SHAM	4	4g	3	0
1	6	2.88	SHAM	4	4g	4	0
1	6	2.88	SHAM	4	4g	5	0
1	6	2.88	SHAM	4	300g	1	0
1	6	2.88	SHAM	4	300g	2	0
1	6	2.88	SHAM	4	300g	3	0
1	6	2.88	SHAM	4	300g	4	0
1	6	2.88	SHAM	4	300g	5	0
1	6	2.88	SHAM	4	needle	1	1
1	6	2.88	SHAM	4	needle	2	0
1	6	2.88	SHAM	4	needle	3	1
1	6	2.88	SHAM	4	needle	4	1
1	6	2.88	SHAM	4	needle	5	0
1	7	3.72	LIG	4	4g	1	0
1	7	3.72	LIG	4	4g	2	0
1	7	3.72	LIG	4	4g	3	0
1	7	3.72	LIG	4	4g	4	0
1	7	3.72	LIG	4	4g	5	0
1	7	3.72	LIG	4	300g	1	0
1	7	3.72	LIG	4	300g	2	0
1	7	3.72	LIG	4	300g	3	1
1	7	3.72	LIG	4	300g	4	1
1	7	3.72	LIG	4	300g	5	0
1	7	3.72	LIG	4	needle	1	1
1	7	3.72	LIG	4	needle	2	0
1	7	3.72	LIG	4	needle	3	1
1	7	3.72	LIG	4	needle	4	1
1	7	3.72	LIG	4	needle	5	2
1	8	3.62	LIG	4	4g	1	0
1	8	3.62	LIG	4	4g	2	0
1	8	3.62	LIG	4	4g	3	0
1	8	3.62	LIG	4	4g	4	0
1	8	3.62	LIG	4	4g	5	0
1	8	3.62	LIG	4	300g	1	0
1	8	3.62	LIG	4	300g	2	0
1	8	3.62	LIG	4	300g	3	0
1	8	3.62	LIG	4	300g	4	1
1	8	3.62	LIG	4	300g	5	0
1	8	3.62	LIG	4	needle	1	1
1	8	3.62	LIG	4	needle	2	0
1	8	3.62	LIG	4	needle	3	0
1	8	3.62	LIG	4	needle	4	0
1	8	3.62	LIG	4	needle	5	0
1	9	3.02	TRI	4	4g	1	0
1	9	3.02	TRI	4	4g	2	0
1	9	3.02	TRI	4	4g	3	0
1	9	3.02	TRI	4	4g	4	0
1	9	3.02	TRI	4	4g	5	0
1	9	3.02	TRI	4	300g	1	0
1	9	3.02	TRI	4	300g	2	0
1	9	3.02	TRI	4	300g	3	0
1	9	3.02	TRI	4	300g	4	2
1	9	3.02	TRI	4	300g	5	0
1	9	3.02	TRI	4	needle	1	0
1	9	3.02	TRI	4	needle	2	0
1	9	3.02	TRI	4	needle	3	0
1	9	3.02	TRI	4	needle	4	0
1	9	3.02	TRI	4	needle	5	0
1	10	2.48	TRI	4	4g	1	0
1	10	2.48	TRI	4	4g	2	0
1	10	2.48	TRI	4	4g	3	0
1	10	2.48	TRI	4	4g	4	0
1	10	2.48	TRI	4	4g	5	0
1	10	2.48	TRI	4	300g	1	0
1	10	2.48	TRI	4	300g	2	0
1	10	2.48	TRI	4	300g	3	0
1	10	2.48	TRI	4	300g	4	0
1	10	2.48	TRI	4	300g	5	0
1	10	2.48	TRI	4	needle	1	0
1	10	2.48	TRI	4	needle	2	0
1	10	2.48	TRI	4	needle	3	0
1	10	2.48	TRI	4	needle	4	0
1	10	2.48	TRI	4	needle	5	1
1	11	2.28	CAST	4	4g	1	0
1	11	2.28	CAST	4	4g	2	0
1	11	2.28	CAST	4	4g	3	0
1	11	2.28	CAST	4	4g	4	1
1	11	2.28	CAST	4	4g	5	0
1	11	2.28	CAST	4	300g	1	0
1	11	2.28	CAST	4	300g	2	3
1	11	2.28	CAST	4	300g	3	0
1	11	2.28	CAST	4	300g	4	0
1	11	2.28	CAST	4	300g	5	3
1	11	2.28	CAST	4	needle	1	0
1	11	2.28	CAST	4	needle	2	0
1	11	2.28	CAST	4	needle	3	0
1	11	2.28	CAST	4	needle	4	0
1	11	2.28	CAST	4	needle	5	0
1	12	2.16	CAST	4	4g	1	0
1	12	2.16	CAST	4	4g	2	1
1	12	2.16	CAST	4	4g	3	0
1	12	2.16	CAST	4	4g	4	1
1	12	2.16	CAST	4	4g	5	0
1	12	2.16	CAST	4	300g	1	2
1	12	2.16	CAST	4	300g	2	2
1	12	2.16	CAST	4	300g	3	1
1	12	2.16	CAST	4	300g	4	2
1	12	2.16	CAST	4	300g	5	2
1	12	2.16	CAST	4	needle	1	3
1	12	2.16	CAST	4	needle	2	2
1	12	2.16	CAST	4	needle	3	3
1	12	2.16	CAST	4	needle	4	3
1	12	2.16	CAST	4	needle	5	3
2	1	2.5	LIG	4	4g	1	0
2	1	2.5	LIG	4	4g	2	0
2	1	2.5	LIG	4	4g	3	0
2	1	2.5	LIG	4	4g	4	1
2	1	2.5	LIG	4	4g	5	0
2	1	2.5	LIG	4	300g	1	0
2	1	2.5	LIG	4	300g	2	0
2	1	2.5	LIG	4	300g	3	0
2	1	2.5	LIG	4	300g	4	3
2	1	2.5	LIG	4	300g	5	1
2	1	2.5	LIG	4	needle	1	1
2	1	2.5	LIG	4	needle	2	0
2	1	2.5	LIG	4	needle	3	0
2	1	2.5	LIG	4	needle	4	3
2	1	2.5	LIG	4	needle	5	3
2	2	2.4	TRI	4	4g	1	0
2	2	2.4	TRI	4	4g	2	0
2	2	2.4	TRI	4	4g	3	0
2	2	2.4	TRI	4	4g	4	0
2	2	2.4	TRI	4	4g	5	0
2	2	2.4	TRI	4	300g	1	0
2	2	2.4	TRI	4	300g	2	0
2	2	2.4	TRI	4	300g	3	0
2	2	2.4	TRI	4	300g	4	0
2	2	2.4	TRI	4	300g	5	1
2	2	2.4	TRI	4	needle	1	0
2	2	2.4	TRI	4	needle	2	0
2	2	2.4	TRI	4	needle	3	0
2	2	2.4	TRI	4	needle	4	0
2	2	2.4	TRI	4	needle	5	2
2	3	2.34	CAST	4	4g	1	0
2	3	2.34	CAST	4	4g	2	1
2	3	2.34	CAST	4	4g	3	0
2	3	2.34	CAST	4	4g	4	0
2	3	2.34	CAST	4	4g	5	0
2	3	2.34	CAST	4	300g	1	1
2	3	2.34	CAST	4	300g	2	3
2	3	2.34	CAST	4	300g	3	1
2	3	2.34	CAST	4	300g	4	3
2	3	2.34	CAST	4	300g	5	0
2	3	2.34	CAST	4	needle	1	3
2	3	2.34	CAST	4	needle	2	3
2	3	2.34	CAST	4	needle	3	3
2	3	2.34	CAST	4	needle	4	3
2	3	2.34	CAST	4	needle	5	3
2	4	2.24	SHAM	4	4g	1	0
2	4	2.24	SHAM	4	4g	2	0
2	4	2.24	SHAM	4	4g	3	0
2	4	2.24	SHAM	4	4g	4	0
2	4	2.24	SHAM	4	4g	5	0
2	4	2.24	SHAM	4	300g	1	1
2	4	2.24	SHAM	4	300g	2	1
2	4	2.24	SHAM	4	300g	3	0
2	4	2.24	SHAM	4	300g	4	1
2	4	2.24	SHAM	4	300g	5	0
2	4	2.24	SHAM	4	needle	1	2
2	4	2.24	SHAM	4	needle	2	3
2	4	2.24	SHAM	4	needle	3	3
2	4	2.24	SHAM	4	needle	4	3
2	4	2.24	SHAM	4	needle	5	3
2	5	2.4	SHAM	4	4g	1	0
2	5	2.4	SHAM	4	4g	2	0
2	5	2.4	SHAM	4	4g	3	0
2	5	2.4	SHAM	4	4g	4	0
2	5	2.4	SHAM	4	4g	5	0
2	5	2.4	SHAM	4	300g	1	1
2	5	2.4	SHAM	4	300g	2	1
2	5	2.4	SHAM	4	300g	3	0
2	5	2.4	SHAM	4	300g	4	1
2	5	2.4	SHAM	4	300g	5	2
2	5	2.4	SHAM	4	needle	1	1
2	5	2.4	SHAM	4	needle	2	2
2	5	2.4	SHAM	4	needle	3	2
2	5	2.4	SHAM	4	needle	4	1
2	5	2.4	SHAM	4	needle	5	2
2	6	0.9	SHAM	4	4g	1	0
2	6	0.9	SHAM	4	4g	2	0
2	6	0.9	SHAM	4	4g	3	0
2	6	0.9	SHAM	4	4g	4	0
2	6	0.9	SHAM	4	4g	5	0
2	6	0.9	SHAM	4	300g	1	0
2	6	0.9	SHAM	4	300g	2	0
2	6	0.9	SHAM	4	300g	3	0
2	6	0.9	SHAM	4	300g	4	0
2	6	0.9	SHAM	4	300g	5	0
2	6	0.9	SHAM	4	needle	1	0
2	6	0.9	SHAM	4	needle	2	0
2	6	0.9	SHAM	4	needle	3	0
2	6	0.9	SHAM	4	needle	4	1
2	6	0.9	SHAM	4	needle	5	0
2	7	2.3	LIG	4	4g	1	0
2	7	2.3	LIG	4	4g	2	0
2	7	2.3	LIG	4	4g	3	0
2	7	2.3	LIG	4	4g	4	0
2	7	2.3	LIG	4	4g	5	0
2	7	2.3	LIG	4	300g	1	0
2	7	2.3	LIG	4	300g	2	1
2	7	2.3	LIG	4	300g	3	1
2	7	2.3	LIG	4	300g	4	1
2	7	2.3	LIG	4	300g	5	0
2	7	2.3	LIG	4	needle	1	1
2	7	2.3	LIG	4	needle	2	0
2	7	2.3	LIG	4	needle	3	3
2	7	2.3	LIG	4	needle	4	1
2	7	2.3	LIG	4	needle	5	2
2	8	2.62	TRI	4	4g	1	0
2	8	2.62	TRI	4	4g	2	0
2	8	2.62	TRI	4	4g	3	0
2	8	2.62	TRI	4	4g	4	0
2	8	2.62	TRI	4	4g	5	0
2	8	2.62	TRI	4	300g	1	0
2	8	2.62	TRI	4	300g	2	0
2	8	2.62	TRI	4	300g	3	2
2	8	2.62	TRI	4	300g	4	0
2	8	2.62	TRI	4	300g	5	0
2	8	2.62	TRI	4	needle	1	2
2	8	2.62	TRI	4	needle	2	0
2	8	2.62	TRI	4	needle	3	0
2	8	2.62	TRI	4	needle	4	0
2	8	2.62	TRI	4	needle	5	2
2	9	2.4	CAST	4	4g	1	0
2	9	2.4	CAST	4	4g	2	0
2	9	2.4	CAST	4	4g	3	1
2	9	2.4	CAST	4	4g	4	0
2	9	2.4	CAST	4	4g	5	0
2	9	2.4	CAST	4	300g	1	0
2	9	2.4	CAST	4	300g	2	1
2	9	2.4	CAST	4	300g	3	0
2	9	2.4	CAST	4	300g	4	1
2	9	2.4	CAST	4	300g	5	0
2	9	2.4	CAST	4	needle	1	1
2	9	2.4	CAST	4	needle	2	2
2	9	2.4	CAST	4	needle	3	2
2	9	2.4	CAST	4	needle	4	2
2	9	2.4	CAST	4	needle	5	3
2	10	1.36	CAST	4	4g	1	0
2	10	1.36	CAST	4	4g	2	0
2	10	1.36	CAST	4	4g	3	0
2	10	1.36	CAST	4	4g	4	0
2	10	1.36	CAST	4	4g	5	0
2	10	1.36	CAST	4	300g	1	1
2	10	1.36	CAST	4	300g	2	2
2	10	1.36	CAST	4	300g	3	1
2	10	1.36	CAST	4	300g	4	2
2	10	1.36	CAST	4	300g	5	0
2	10	1.36	CAST	4	needle	1	2
2	10	1.36	CAST	4	needle	2	2
2	10	1.36	CAST	4	needle	3	2
2	10	1.36	CAST	4	needle	4	0
2	10	1.36	CAST	4	needle	5	3
2	11	2.54	TRI	4	4g	1	0
2	11	2.54	TRI	4	4g	2	0
2	11	2.54	TRI	4	4g	3	0
2	11	2.54	TRI	4	4g	4	0
2	11	2.54	TRI	4	4g	5	0
2	11	2.54	TRI	4	300g	1	0
2	11	2.54	TRI	4	300g	2	1
2	11	2.54	TRI	4	300g	3	0
2	11	2.54	TRI	4	300g	4	0
2	11	2.54	TRI	4	300g	5	1
2	11	2.54	TRI	4	needle	1	0
2	11	2.54	TRI	4	needle	2	0
2	11	2.54	TRI	4	needle	3	0
2	11	2.54	TRI	4	needle	4	2
2	11	2.54	TRI	4	needle	5	0
2	12	2.26	LIG	4	4g	1	0
2	12	2.26	LIG	4	4g	2	3
2	12	2.26	LIG	4	4g	3	0
2	12	2.26	LIG	4	4g	4	0
2	12	2.26	LIG	4	4g	5	0
2	12	2.26	LIG	4	300g	1	0
2	12	2.26	LIG	4	300g	2	3
2	12	2.26	LIG	4	300g	3	0
2	12	2.26	LIG	4	300g	4	3
2	12	2.26	LIG	4	300g	5	0
2	12	2.26	LIG	4	needle	1	1
2	12	2.26	LIG	4	needle	2	2
2	12	2.26	LIG	4	needle	3	3
2	12	2.26	LIG	4	needle	4	3
2	12	2.26	LIG	4	needle	5	3
3	1	3.22	TRI	4	4g	1	0
3	1	3.22	TRI	4	4g	2	0
3	1	3.22	TRI	4	4g	3	0
3	1	3.22	TRI	4	4g	4	0
3	1	3.22	TRI	4	4g	5	0
3	1	3.22	TRI	4	300g	1	0
3	1	3.22	TRI	4	300g	2	0
3	1	3.22	TRI	4	300g	3	0
3	1	3.22	TRI	4	300g	4	0
3	1	3.22	TRI	4	300g	5	0
3	1	3.22	TRI	4	needle	1	0
3	1	3.22	TRI	4	needle	2	0
3	1	3.22	TRI	4	needle	3	0
3	1	3.22	TRI	4	needle	4	0
3	1	3.22	TRI	4	needle	5	1
3	2	2.9	CAST	4	4g	1	0
3	2	2.9	CAST	4	4g	2	0
3	2	2.9	CAST	4	4g	3	0
3	2	2.9	CAST	4	4g	4	0
3	2	2.9	CAST	4	4g	5	0
3	2	2.9	CAST	4	300g	1	0
3	2	2.9	CAST	4	300g	2	1
3	2	2.9	CAST	4	300g	3	0
3	2	2.9	CAST	4	300g	4	0
3	2	2.9	CAST	4	300g	5	0
3	2	2.9	CAST	4	needle	1	2
3	2	2.9	CAST	4	needle	2	2
3	2	2.9	CAST	4	needle	3	3
3	2	2.9	CAST	4	needle	4	0
3	2	2.9	CAST	4	needle	5	2
3	3	4.14	LIG	4	4g	1	0
3	3	4.14	LIG	4	4g	2	1
3	3	4.14	LIG	4	4g	3	0
3	3	4.14	LIG	4	4g	4	0
3	3	4.14	LIG	4	4g	5	0
3	3	4.14	LIG	4	300g	1	1
3	3	4.14	LIG	4	300g	2	1
3	3	4.14	LIG	4	300g	3	1
3	3	4.14	LIG	4	300g	4	0
3	3	4.14	LIG	4	300g	5	0
3	3	4.14	LIG	4	needle	1	1
3	3	4.14	LIG	4	needle	2	1
3	3	4.14	LIG	4	needle	3	1
3	3	4.14	LIG	4	needle	4	1
3	3	4.14	LIG	4	needle	5	1
3	4	3.4	TRI	4	4g	1	0
3	4	3.4	TRI	4	4g	2	0
3	4	3.4	TRI	4	4g	3	0
3	4	3.4	TRI	4	4g	4	0
3	4	3.4	TRI	4	4g	5	0
3	4	3.4	TRI	4	300g	1	0
3	4	3.4	TRI	4	300g	2	0
3	4	3.4	TRI	4	300g	3	0
3	4	3.4	TRI	4	300g	4	0
3	4	3.4	TRI	4	300g	5	0
3	4	3.4	TRI	4	needle	1	0
3	4	3.4	TRI	4	needle	2	0
3	4	3.4	TRI	4	needle	3	0
3	4	3.4	TRI	4	needle	4	0
3	4	3.4	TRI	4	needle	5	0
3	5	4.7	SHAM	4	4g	1	0
3	5	4.7	SHAM	4	4g	2	0
3	5	4.7	SHAM	4	4g	3	0
3	5	4.7	SHAM	4	4g	4	0
3	5	4.7	SHAM	4	4g	5	0
3	5	4.7	SHAM	4	300g	1	0
3	5	4.7	SHAM	4	300g	2	0
3	5	4.7	SHAM	4	300g	3	0
3	5	4.7	SHAM	4	300g	4	0
3	5	4.7	SHAM	4	300g	5	0
3	5	4.7	SHAM	4	needle	1	0
3	5	4.7	SHAM	4	needle	2	1
3	5	4.7	SHAM	4	needle	3	0
3	5	4.7	SHAM	4	needle	4	1
3	5	4.7	SHAM	4	needle	5	1
3	6	3.02	CAST	4	4g	1	0
3	6	3.02	CAST	4	4g	2	0
3	6	3.02	CAST	4	4g	3	0
3	6	3.02	CAST	4	4g	4	0
3	6	3.02	CAST	4	4g	5	0
3	6	3.02	CAST	4	300g	1	1
3	6	3.02	CAST	4	300g	2	2
3	6	3.02	CAST	4	300g	3	1
3	6	3.02	CAST	4	300g	4	0
3	6	3.02	CAST	4	300g	5	1
3	6	3.02	CAST	4	needle	1	3
3	6	3.02	CAST	4	needle	2	3
3	6	3.02	CAST	4	needle	3	3
3	6	3.02	CAST	4	needle	4	2
3	6	3.02	CAST	4	needle	5	2
3	7	3.16	LIG	4	4g	1	0
3	7	3.16	LIG	4	4g	2	0
3	7	3.16	LIG	4	4g	3	0
3	7	3.16	LIG	4	4g	4	0
3	7	3.16	LIG	4	4g	5	0
3	7	3.16	LIG	4	300g	1	0
3	7	3.16	LIG	4	300g	2	1
3	7	3.16	LIG	4	300g	3	1
3	7	3.16	LIG	4	300g	4	0
3	7	3.16	LIG	4	300g	5	1
3	7	3.16	LIG	4	needle	1	1
3	7	3.16	LIG	4	needle	2	0
3	7	3.16	LIG	4	needle	3	0
3	7	3.16	LIG	4	needle	4	1
3	7	3.16	LIG	4	needle	5	1
3	9	3.9	LIG	4	4g	1	0
3	9	3.9	LIG	4	4g	2	0
3	9	3.9	LIG	4	4g	3	0
3	9	3.9	LIG	4	4g	4	0
3	9	3.9	LIG	4	4g	5	0
3	9	3.9	LIG	4	300g	1	1
3	9	3.9	LIG	4	300g	2	1
3	9	3.9	LIG	4	300g	3	1
3	9	3.9	LIG	4	300g	4	1
3	9	3.9	LIG	4	300g	5	1
3	9	3.9	LIG	4	needle	1	3
3	9	3.9	LIG	4	needle	2	0
3	9	3.9	LIG	4	needle	3	1
3	9	3.9	LIG	4	needle	4	0
3	9	3.9	LIG	4	needle	5	0
3	10	2.08	CAST	4	4g	1	0
3	10	2.08	CAST	4	4g	2	0
3	10	2.08	CAST	4	4g	3	1
3	10	2.08	CAST	4	4g	4	0
3	10	2.08	CAST	4	4g	5	1
3	10	2.08	CAST	4	300g	1	1
3	10	2.08	CAST	4	300g	2	3
3	10	2.08	CAST	4	300g	3	0
3	10	2.08	CAST	4	300g	4	0
3	10	2.08	CAST	4	300g	5	1
3	10	2.08	CAST	4	needle	1	3
3	10	2.08	CAST	4	needle	2	3
3	10	2.08	CAST	4	needle	3	3
3	10	2.08	CAST	4	needle	4	2
3	10	2.08	CAST	4	needle	5	1
3	11	3.76	TRI	4	4g	1	0
3	11	3.76	TRI	4	4g	2	0
3	11	3.76	TRI	4	4g	3	0
3	11	3.76	TRI	4	4g	4	0
3	11	3.76	TRI	4	4g	5	0
3	11	3.76	TRI	4	300g	1	1
3	11	3.76	TRI	4	300g	2	0
3	11	3.76	TRI	4	300g	3	0
3	11	3.76	TRI	4	300g	4	0
3	11	3.76	TRI	4	300g	5	0
3	11	3.76	TRI	4	needle	1	0
3	11	3.76	TRI	4	needle	2	0
3	11	3.76	TRI	4	needle	3	0
3	11	3.76	TRI	4	needle	4	0
3	11	3.76	TRI	4	needle	5	0
3	13	2.48	CAST	4	4g	1	1
3	13	2.48	CAST	4	4g	2	0
3	13	2.48	CAST	4	4g	3	1
3	13	2.48	CAST	4	4g	4	0
3	13	2.48	CAST	4	4g	5	1
3	13	2.48	CAST	4	300g	1	1
3	13	2.48	CAST	4	300g	2	2
3	13	2.48	CAST	4	300g	3	3
3	13	2.48	CAST	4	300g	4	2
3	13	2.48	CAST	4	300g	5	0
3	13	2.48	CAST	4	needle	1	3
3	13	2.48	CAST	4	needle	2	3
3	13	2.48	CAST	4	needle	3	3
3	13	2.48	CAST	4	needle	4	3
3	13	2.48	CAST	4	needle	5	3
3	15	3.8	TRI	4	4g	1	0
3	15	3.8	TRI	4	4g	2	0
3	15	3.8	TRI	4	4g	3	0
3	15	3.8	TRI	4	4g	4	0
3	15	3.8	TRI	4	4g	5	0
3	15	3.8	TRI	4	300g	1	0
3	15	3.8	TRI	4	300g	2	0
3	15	3.8	TRI	4	300g	3	0
3	15	3.8	TRI	4	300g	4	0
3	15	3.8	TRI	4	300g	5	0
3	15	3.8	TRI	4	needle	1	0
3	15	3.8	TRI	4	needle	2	0
3	15	3.8	TRI	4	needle	3	0
3	15	3.8	TRI	4	needle	4	0
3	15	3.8	TRI	4	needle	5	1
3	16	2.24	SHAM	4	4g	1	0
3	16	2.24	SHAM	4	4g	2	1
3	16	2.24	SHAM	4	4g	3	2
3	16	2.24	SHAM	4	4g	4	0
3	16	2.24	SHAM	4	4g	5	1
3	16	2.24	SHAM	4	300g	1	0
3	16	2.24	SHAM	4	300g	2	0
3	16	2.24	SHAM	4	300g	3	0
3	16	2.24	SHAM	4	300g	4	0
3	16	2.24	SHAM	4	300g	5	2
3	16	2.24	SHAM	4	needle	1	3
3	16	2.24	SHAM	4	needle	2	1
3	16	2.24	SHAM	4	needle	3	2
3	16	2.24	SHAM	4	needle	4	0
3	16	2.24	SHAM	4	needle	5	0
3	17	1.28	SHAM	4	4g	1	0
3	17	1.28	SHAM	4	4g	2	0
3	17	1.28	SHAM	4	4g	3	0
3	17	1.28	SHAM	4	4g	4	0
3	17	1.28	SHAM	4	4g	5	1
3	17	1.28	SHAM	4	300g	1	1
3	17	1.28	SHAM	4	300g	2	0
3	17	1.28	SHAM	4	300g	3	0
3	17	1.28	SHAM	4	300g	4	1
3	17	1.28	SHAM	4	300g	5	1
3	17	1.28	SHAM	4	needle	1	1
3	17	1.28	SHAM	4	needle	2	3
3	17	1.28	SHAM	4	needle	3	2
3	17	1.28	SHAM	4	needle	4	3
3	17	1.28	SHAM	4	needle	5	2
3	18	2.24	SHAM	4	4g	1	0
3	18	2.24	SHAM	4	4g	2	0
3	18	2.24	SHAM	4	4g	3	0
3	18	2.24	SHAM	4	4g	4	0
3	18	2.24	SHAM	4	4g	5	0
3	18	2.24	SHAM	4	300g	1	0
3	18	2.24	SHAM	4	300g	2	0
3	18	2.24	SHAM	4	300g	3	0
3	18	2.24	SHAM	4	300g	4	0
3	18	2.24	SHAM	4	300g	5	0
3	18	2.24	SHAM	4	needle	1	2
3	18	2.24	SHAM	4	needle	2	1
3	18	2.24	SHAM	4	needle	3	2
3	18	2.24	SHAM	4	needle	4	1
3	18	2.24	SHAM	4	needle	5	3
3	14	2.38	LIG	4	4g	1	0
3	14	2.38	LIG	4	4g	2	0
3	14	2.38	LIG	4	4g	3	0
3	14	2.38	LIG	4	4g	4	0
3	14	2.38	LIG	4	4g	5	0
3	14	2.38	LIG	4	300g	1	0
3	14	2.38	LIG	4	300g	2	2
3	14	2.38	LIG	4	300g	3	0
3	14	2.38	LIG	4	300g	4	2
3	14	2.38	LIG	4	300g	5	2
3	14	2.38	LIG	4	needle	1	2
3	14	2.38	LIG	4	needle	2	2
3	14	2.38	LIG	4	needle	3	0
3	14	2.38	LIG	4	needle	4	0
3	14	2.38	LIG	4	needle	5	2
1	1	3.3	SHAM	2	4g	1	0
1	1	3.3	SHAM	2	4g	2	0
1	1	3.3	SHAM	2	4g	3	0
1	1	3.3	SHAM	2	4g	4	0
1	1	3.3	SHAM	2	4g	5	0
1	1	3.3	SHAM	2	300g	1	0
1	1	3.3	SHAM	2	300g	2	0
1	1	3.3	SHAM	2	300g	3	0
1	1	3.3	SHAM	2	300g	4	0
1	1	3.3	SHAM	2	300g	5	0
1	1	3.3	SHAM	2	needle	1	0
1	1	3.3	SHAM	2	needle	2	0
1	1	3.3	SHAM	2	needle	3	0
1	1	3.3	SHAM	2	needle	4	0
1	1	3.3	SHAM	2	needle	5	1
1	2	3.26	LIG	2	4g	1	0
1	2	3.26	LIG	2	4g	2	0
1	2	3.26	LIG	2	4g	3	0
1	2	3.26	LIG	2	4g	4	0
1	2	3.26	LIG	2	4g	5	0
1	2	3.26	LIG	2	300g	1	0
1	2	3.26	LIG	2	300g	2	0
1	2	3.26	LIG	2	300g	3	1
1	2	3.26	LIG	2	300g	4	0
1	2	3.26	LIG	2	300g	5	1
1	2	3.26	LIG	2	needle	1	1
1	2	3.26	LIG	2	needle	2	0
1	2	3.26	LIG	2	needle	3	0
1	2	3.26	LIG	2	needle	4	1
1	2	3.26	LIG	2	needle	5	0
1	3	2.82	TRI	2	4g	1	0
1	3	2.82	TRI	2	4g	2	0
1	3	2.82	TRI	2	4g	3	0
1	3	2.82	TRI	2	4g	4	0
1	3	2.82	TRI	2	4g	5	0
1	3	2.82	TRI	2	300g	1	0
1	3	2.82	TRI	2	300g	2	0
1	3	2.82	TRI	2	300g	3	0
1	3	2.82	TRI	2	300g	4	0
1	3	2.82	TRI	2	300g	5	0
1	3	2.82	TRI	2	needle	1	0
1	3	2.82	TRI	2	needle	2	0
1	3	2.82	TRI	2	needle	3	0
1	3	2.82	TRI	2	needle	4	0
1	3	2.82	TRI	2	needle	5	1
1	4	1.66	CAST	2	4g	1	0
1	4	1.66	CAST	2	4g	2	0
1	4	1.66	CAST	2	4g	3	0
1	4	1.66	CAST	2	4g	4	0
1	4	1.66	CAST	2	4g	5	0
1	4	1.66	CAST	2	300g	1	1
1	4	1.66	CAST	2	300g	2	0
1	4	1.66	CAST	2	300g	3	1
1	4	1.66	CAST	2	300g	4	1
1	4	1.66	CAST	2	300g	5	0
1	4	1.66	CAST	2	needle	1	0
1	4	1.66	CAST	2	needle	2	0
1	4	1.66	CAST	2	needle	3	0
1	4	1.66	CAST	2	needle	4	0
1	4	1.66	CAST	2	needle	5	1
1	5	3.28	SHAM	2	4g	1	0
1	5	3.28	SHAM	2	4g	2	0
1	5	3.28	SHAM	2	4g	3	0
1	5	3.28	SHAM	2	4g	4	0
1	5	3.28	SHAM	2	4g	5	0
1	5	3.28	SHAM	2	300g	1	0
1	5	3.28	SHAM	2	300g	2	0
1	5	3.28	SHAM	2	300g	3	0
1	5	3.28	SHAM	2	300g	4	0
1	5	3.28	SHAM	2	300g	5	0
1	5	3.28	SHAM	2	needle	1	2
1	5	3.28	SHAM	2	needle	2	1
1	5	3.28	SHAM	2	needle	3	1
1	5	3.28	SHAM	2	needle	4	1
1	5	3.28	SHAM	2	needle	5	1
1	6	2.88	SHAM	2	4g	1	0
1	6	2.88	SHAM	2	4g	2	0
1	6	2.88	SHAM	2	4g	3	0
1	6	2.88	SHAM	2	4g	4	0
1	6	2.88	SHAM	2	4g	5	0
1	6	2.88	SHAM	2	300g	1	1
1	6	2.88	SHAM	2	300g	2	0
1	6	2.88	SHAM	2	300g	3	0
1	6	2.88	SHAM	2	300g	4	0
1	6	2.88	SHAM	2	300g	5	0
1	6	2.88	SHAM	2	needle	1	0
1	6	2.88	SHAM	2	needle	2	0
1	6	2.88	SHAM	2	needle	3	0
1	6	2.88	SHAM	2	needle	4	0
1	6	2.88	SHAM	2	needle	5	0
1	7	3.72	LIG	2	4g	1	0
1	7	3.72	LIG	2	4g	2	0
1	7	3.72	LIG	2	4g	3	0
1	7	3.72	LIG	2	4g	4	0
1	7	3.72	LIG	2	4g	5	0
1	7	3.72	LIG	2	300g	1	0
1	7	3.72	LIG	2	300g	2	0
1	7	3.72	LIG	2	300g	3	0
1	7	3.72	LIG	2	300g	4	0
1	7	3.72	LIG	2	300g	5	0
1	7	3.72	LIG	2	needle	1	0
1	7	3.72	LIG	2	needle	2	0
1	7	3.72	LIG	2	needle	3	0
1	7	3.72	LIG	2	needle	4	0
1	7	3.72	LIG	2	needle	5	0
1	8	3.62	LIG	2	4g	1	0
1	8	3.62	LIG	2	4g	2	0
1	8	3.62	LIG	2	4g	3	0
1	8	3.62	LIG	2	4g	4	0
1	8	3.62	LIG	2	4g	5	0
1	8	3.62	LIG	2	300g	1	0
1	8	3.62	LIG	2	300g	2	0
1	8	3.62	LIG	2	300g	3	0
1	8	3.62	LIG	2	300g	4	0
1	8	3.62	LIG	2	300g	5	0
1	8	3.62	LIG	2	needle	1	0
1	8	3.62	LIG	2	needle	2	0
1	8	3.62	LIG	2	needle	3	0
1	8	3.62	LIG	2	needle	4	0
1	8	3.62	LIG	2	needle	5	0
1	9	3.02	TRI	2	4g	1	0
1	9	3.02	TRI	2	4g	2	0
1	9	3.02	TRI	2	4g	3	0
1	9	3.02	TRI	2	4g	4	0
1	9	3.02	TRI	2	4g	5	0
1	9	3.02	TRI	2	300g	1	0
1	9	3.02	TRI	2	300g	2	0
1	9	3.02	TRI	2	300g	3	0
1	9	3.02	TRI	2	300g	4	0
1	9	3.02	TRI	2	300g	5	0
1	9	3.02	TRI	2	needle	1	0
1	9	3.02	TRI	2	needle	2	0
1	9	3.02	TRI	2	needle	3	0
1	9	3.02	TRI	2	needle	4	0
1	9	3.02	TRI	2	needle	5	1
1	10	2.48	TRI	2	4g	1	0
1	10	2.48	TRI	2	4g	2	0
1	10	2.48	TRI	2	4g	3	0
1	10	2.48	TRI	2	4g	4	0
1	10	2.48	TRI	2	4g	5	0
1	10	2.48	TRI	2	300g	1	1
1	10	2.48	TRI	2	300g	2	0
1	10	2.48	TRI	2	300g	3	0
1	10	2.48	TRI	2	300g	4	0
1	10	2.48	TRI	2	300g	5	1
1	10	2.48	TRI	2	needle	1	1
1	10	2.48	TRI	2	needle	2	0
1	10	2.48	TRI	2	needle	3	0
1	10	2.48	TRI	2	needle	4	0
1	10	2.48	TRI	2	needle	5	1
1	11	2.28	CAST	2	4g	1	0
1	11	2.28	CAST	2	4g	2	0
1	11	2.28	CAST	2	4g	3	0
1	11	2.28	CAST	2	4g	4	0
1	11	2.28	CAST	2	4g	5	0
1	11	2.28	CAST	2	300g	1	0
1	11	2.28	CAST	2	300g	2	0
1	11	2.28	CAST	2	300g	3	0
1	11	2.28	CAST	2	300g	4	0
1	11	2.28	CAST	2	300g	5	1
1	11	2.28	CAST	2	needle	1	0
1	11	2.28	CAST	2	needle	2	0
1	11	2.28	CAST	2	needle	3	0
1	11	2.28	CAST	2	needle	4	0
1	11	2.28	CAST	2	needle	5	1
1	12	2.16	CAST	2	4g	1	0
1	12	2.16	CAST	2	4g	2	0
1	12	2.16	CAST	2	4g	3	0
1	12	2.16	CAST	2	4g	4	0
1	12	2.16	CAST	2	4g	5	0
1	12	2.16	CAST	2	300g	1	1
1	12	2.16	CAST	2	300g	2	1
1	12	2.16	CAST	2	300g	3	0
1	12	2.16	CAST	2	300g	4	0
1	12	2.16	CAST	2	300g	5	1
1	12	2.16	CAST	2	needle	1	1
1	12	2.16	CAST	2	needle	2	0
1	12	2.16	CAST	2	needle	3	0
1	12	2.16	CAST	2	needle	4	0
1	12	2.16	CAST	2	needle	5	1
2	1	2.5	LIG	2	4g	1	1
2	1	2.5	LIG	2	4g	2	0
2	1	2.5	LIG	2	4g	3	0
2	1	2.5	LIG	2	4g	4	0
2	1	2.5	LIG	2	4g	5	1
2	1	2.5	LIG	2	300g	1	1
2	1	2.5	LIG	2	300g	2	0
2	1	2.5	LIG	2	300g	3	0
2	1	2.5	LIG	2	300g	4	0
2	1	2.5	LIG	2	300g	5	0
2	1	2.5	LIG	2	needle	1	1
2	1	2.5	LIG	2	needle	2	0
2	1	2.5	LIG	2	needle	3	1
2	1	2.5	LIG	2	needle	4	0
2	1	2.5	LIG	2	needle	5	1
2	2	2.4	TRI	2	4g	1	0
2	2	2.4	TRI	2	4g	2	0
2	2	2.4	TRI	2	4g	3	0
2	2	2.4	TRI	2	4g	4	0
[truncated: 4,001 more rows]
